# Supplementary material for: Single-cell omics uncovers novel pathological mechanisms and therapeutic targets for congenital heart diseases: insights from integrated intercellular communication analysis
Source: Stem Cell Res Ther. 2026 Apr 16;17:198. doi: 10.1186/s13287-026-05015-3 (PMC13202810; doi:10.1186/s13287-026-05015-3)
Supplement: Supplementary file 5 — Supplementary Material 5.. [file 13287_2026_5015_MOESM5_ESM.csv]

cell_type	condition	reference	n_ref_celltype	n_ref_total	n_disease_celltype	n_disease_total	prop_donor	prop_disease	log2_fold_change	fisher_pvalue	fisher_odds_ratio	fisher_padj	significance
Adipo	TOF	Donor	222	54260	0	15836	0.0041	0	-11.9987	3.32944276339352e-25	Inf	1.22663680756603e-24	***
Adipo	Neo_HLHS	Donor	222	54260	0	6995	0.0041	0	-11.9987	3.36777177747531e-12	Inf	8.12910429045764e-12	***
Adipo	IF_HLHS	Donor	222	54260	102	30376	0.0041	0.0034	-0.285	0.104191678720867	1.2193	0.123617245940012	ns
Adipo	DCM	Donor	222	54260	28	27976	0.0041	0.001	-2.0303	1.1281409841625e-16	4.1002	3.43347256049456e-16	***
Adipo	HCM	Donor	222	54260	102	21850	0.0041	0.0047	0.1902	0.268440616551187	0.8759	0.308046609157099	ns
CF	TOF	Donor	6077	54260	2025	15836	0.112	0.1279	0.1912	5.33472242811312e-08	0.8602	9.57514281969021e-08	***
CF	Neo_HLHS	Donor	6077	54260	1158	6995	0.112	0.1655	0.5638	6.95148686790702e-36	0.6357	3.24402720502327e-35	***
CF	IF_HLHS	Donor	6077	54260	3515	30376	0.112	0.1157	0.0471	0.103605281151319	0.9638	0.123617245940012	ns
CF	DCM	Donor	6077	54260	6318	27976	0.112	0.2258	1.0118	0	0.4324	0	***
CF	HCM	Donor	6077	54260	1941	21850	0.112	0.0888	-0.3343	1.32367758048911e-21	1.2937	4.6328715317119e-21	***
CM	TOF	Donor	28506	54260	10216	15836	0.5254	0.6451	0.2962	9.13443533798432e-159	0.6089	1.06568412276484e-157	***
CM	Neo_HLHS	Donor	28506	54260	4207	6995	0.5254	0.6014	0.1951	1.96605395205148e-33	0.7335	8.60148604022524e-33	***
CM	IF_HLHS	Donor	28506	54260	14745	30376	0.5254	0.4854	-0.1141	7.36742845837417e-29	1.1734	2.86511106714551e-28	***
CM	DCM	Donor	28506	54260	5189	27976	0.5254	0.1855	-1.502	0	4.8606	0	***
CM	HCM	Donor	28506	54260	10433	21850	0.5254	0.4775	-0.1379	6.284177842744e-33	1.2112	2.58760264112988e-32	***
EC	TOF	Donor	8596	54260	1707	15836	0.1584	0.1078	-0.5555	9.68036779666269e-60	1.5581	5.21250573666453e-59	***
EC	Neo_HLHS	Donor	8596	54260	1112	6995	0.1584	0.159	0.005	0.903099957004874	0.9959	0.943537268512555	ns
EC	IF_HLHS	Donor	8596	54260	7755	30376	0.1584	0.2553	0.6884	3.55399282585038e-250	0.5491	4.97558995619054e-249	***
EC	DCM	Donor	8596	54260	10420	27976	0.1584	0.3725	1.2333	0	0.3172	0	***
EC	HCM	Donor	8596	54260	6083	21850	0.1584	0.2784	0.8134	2.54857375698664e-299	0.4879	4.46000407472661e-298	***
ENDOC	TOF	Donor	459	54260	126	15836	0.0085	0.008	-0.0884	0.584984796616805	1.0637	0.639827121299631	ns
ENDOC	Neo_HLHS	Donor	459	54260	35	6995	0.0085	0.005	-0.7575	0.00171067251549094	1.6965	0.00239494152168732	**
ENDOC	IF_HLHS	Donor	459	54260	182	30376	0.0085	0.006	-0.4975	5.92604660971202e-05	1.4154	9.01789701477917e-05	***
ENDOC	DCM	Donor	459	54260	283	27976	0.0085	0.0101	0.258	0.019464161528885	0.8349	0.0247725692185809	*
ENDOC	HCM	Donor	459	54260	351	21850	0.0085	0.0161	0.9252	5.46638039682587e-19	0.5225	1.7393028535355e-18	***
EpiC	TOF	Donor	2	54260	0	15836	0	0	-5.2426	1	Inf	1	ns
EpiC	Neo_HLHS	Donor	2	54260	0	6995	0	0	-5.2426	1	Inf	1	ns
EpiC	IF_HLHS	Donor	2	54260	39	30376	0	0.0013	5.0849	1.50467568947785e-15	0.0287	4.21309193053798e-15	***
EpiC	DCM	Donor	2	54260	0	27976	0	0	-5.2426	0.551071962553719	Inf	0.612302180615244	ns
EpiC	HCM	Donor	2	54260	0	21850	0	0	-5.2426	1	Inf	1	ns
EpiL	TOF	Donor	48	54260	0	15836	9e-04	0	-9.7906	6.58381359803226e-06	Inf	1.04742489059604e-05	***
EpiL	Neo_HLHS	Donor	48	54260	1	6995	9e-04	1e-04	-2.621	0.0395220069714467	6.1925	0.0485357980351099	*
EpiL	IF_HLHS	Donor	48	54260	2	30376	9e-04	1e-04	-3.7279	1.36789210373709e-07	13.4468	2.39381118153991e-07	***
EpiL	DCM	Donor	48	54260	0	27976	9e-04	0	-9.7906	3.4071297822919e-09	Inf	6.6249745766787e-09	***
EpiL	HCM	Donor	48	54260	0	21850	9e-04	0	-9.7906	1.43428447006618e-07	Inf	2.44877836352762e-07	***
LEC	TOF	Donor	138	54260	42	15836	0.0025	0.0027	0.0605	0.78937614683482	0.9588	0.849675498949664	ns
LEC	Neo_HLHS	Donor	138	54260	19	6995	0.0025	0.0027	0.0949	0.801122613295398	0.9362	0.849675498949664	ns
LEC	IF_HLHS	Donor	138	54260	115	30376	0.0025	0.0038	0.5737	0.00197481915099513	0.671	0.00271053608960117	**
LEC	DCM	Donor	138	54260	42	27976	0.0025	0.0015	-0.7601	0.00208233271446281	1.6958	0.00280314019254609	**
LEC	HCM	Donor	138	54260	302	21850	0.0025	0.0138	2.4417	1.44502773636703e-67	0.1819	8.42932846214098e-67	***
Mac	TOF	Donor	3579	54260	354	15836	0.066	0.0224	-1.561	3.47573302715678e-117	3.0886	3.04126639876219e-116	***
Mac	Neo_HLHS	Donor	3579	54260	190	6995	0.066	0.0272	-1.28	1.51217302710925e-44	2.5292	7.56086513554627e-44	***
Mac	IF_HLHS	Donor	3579	54260	937	30376	0.066	0.0308	-1.0965	4.03457143723524e-114	2.2187	3.13800000673852e-113	***
Mac	DCM	Donor	3579	54260	1473	27976	0.066	0.0527	-0.3251	2.7725516148021e-14	1.2706	6.93137903700525e-14	***
Mac	HCM	Donor	3579	54260	477	21850	0.066	0.0218	-1.5952	1.4404800684297e-155	3.1642	1.4404800684297e-154	***
Mast	TOF	Donor	70	54260	3	15836	0.0013	2e-04	-2.7612	2.95413598352377e-05	6.8174	4.59532264103697e-05	***
Mast	Neo_HLHS	Donor	70	54260	2	6995	0.0013	3e-04	-2.1699	0.0149837195028187	4.5165	0.0194233400962465	*
Mast	IF_HLHS	Donor	70	54260	9	30376	0.0013	3e-04	-2.1187	1.46065481455666e-06	4.3583	2.37781016323177e-06	***
Mast	DCM	Donor	70	54260	5	27976	0.0013	2e-04	-2.8447	2.86109076358319e-08	7.2266	5.27043035396904e-08	***
Mast	HCM	Donor	70	54260	3	21850	0.0013	1e-04	-3.2227	1.56159794908845e-07	9.4069	2.60266324848075e-07	***
Neurons	TOF	Donor	952	54260	126	15836	0.0175	0.008	-1.1408	3.06370680748703e-20	2.2265	1.02123560249568e-19	***
Neurons	Neo_HLHS	Donor	952	54260	60	6995	0.0175	0.0086	-1.0323	2.45579276619133e-09	2.0641	4.91158553238266e-09	***
Neurons	IF_HLHS	Donor	952	54260	76	30376	0.0175	0.0025	-2.8094	1.46300189954457e-102	7.1205	1.0241013296812e-101	***
Neurons	DCM	Donor	952	54260	528	27976	0.0175	0.0189	0.1053	0.175037123706344	0.9284	0.204209977657401	ns
Neurons	HCM	Donor	952	54260	243	21850	0.0175	0.0111	-0.6577	3.38015156672826e-11	1.5879	7.17001847487814e-11	***
PeriC	TOF	Donor	4328	54260	1044	15836	0.0798	0.0659	-0.2749	5.12761329729532e-09	1.2281	9.70089002191007e-09	***
PeriC	Neo_HLHS	Donor	4328	54260	132	6995	0.0798	0.0189	-2.0795	3.83324739748254e-101	4.5065	2.43933925294343e-100	***
PeriC	IF_HLHS	Donor	4328	54260	2252	30376	0.0798	0.0741	-0.1055	0.00338288411597079	1.0825	0.00446796015316897	**
PeriC	DCM	Donor	4328	54260	2708	27976	0.0798	0.0968	0.2792	2.35698699098695e-16	0.8088	6.8745453903786e-16	***
PeriC	HCM	Donor	4328	54260	1573	21850	0.0798	0.072	-0.1479	0.000271947593530311	1.1173	0.000396590240565037	***
SMC	TOF	Donor	863	54260	143	15836	0.0159	0.009	-0.8166	1.93309371073582e-11	1.7736	4.36505031456475e-11	***
SMC	Neo_HLHS	Donor	863	54260	72	6995	0.0159	0.0103	-0.6277	0.000184964072830084	1.554	0.000275478406342678	***
SMC	IF_HLHS	Donor	863	54260	427	30376	0.0159	0.0141	-0.1782	0.0352494317992118	1.1336	0.0440617897490147	*
SMC	DCM	Donor	863	54260	626	27976	0.0159	0.0224	0.4925	9.52750034338477e-11	0.7061	1.96154418834392e-10	***
SMC	HCM	Donor	863	54260	274	21850	0.0159	0.0125	-0.3429	0.000460782254246661	1.2726	0.000658260363209516	***
Tcells	TOF	Donor	420	54260	50	15836	0.0077	0.0032	-1.2934	2.06137878310485e-11	2.463	4.50926608804186e-11	***
Tcells	Neo_HLHS	Donor	420	54260	7	6995	0.0077	0.001	-2.9501	1.68382700750461e-14	7.7874	4.36547742686381e-14	***
Tcells	IF_HLHS	Donor	420	54260	220	30376	0.0077	0.0072	-0.0959	0.432233166755769	1.0693	0.488005188272642	ns
Tcells	DCM	Donor	420	54260	356	27976	0.0077	0.0127	0.7171	7.47219002621693e-12	0.6052	1.74351100611728e-11	***
Tcells	HCM	Donor	420	54260	68	21850	0.0077	0.0031	-1.3142	1.21275532732535e-14	2.4987	3.26511049664518e-14	***
