# Supplementary material for: Single-cell omics uncovers novel pathological mechanisms and therapeutic targets for congenital heart diseases: insights from integrated intercellular communication analysis
Source: Stem Cell Res Ther. 2026 Apr 16;17:198. doi: 10.1186/s13287-026-05015-3 (PMC13202810; doi:10.1186/s13287-026-05015-3)
Supplement: Supplementary file 6 — Supplementary Material 6 [file 13287_2026_5015_MOESM6_ESM.csv]

cell_type	disease	comparison	n_donor_cells	n_disease_cells	n_deg_strict	n_up_strict	n_down_strict	n_deg_relaxed	n_up_relaxed	n_down_relaxed
Adipo	IF_HLHS	IF_HLHS vs Donor	222	102	659	326	333	1762	1044	718
Adipo	DCM	DCM vs Donor	222	28	267	96	171	555	208	347
Adipo	HCM	HCM vs Donor	222	102	811	121	690	2011	305	1706
CF	TOF	TOF vs Donor	6077	2025	279	130	149	1160	580	580
CF	Neo_HLHS	Neo_HLHS vs Donor	6077	1158	285	182	103	1727	1364	363
CF	IF_HLHS	IF_HLHS vs Donor	6077	3515	198	41	157	958	211	747
CF	DCM	DCM vs Donor	6077	6318	177	96	81	848	466	382
CF	HCM	HCM vs Donor	6077	1941	342	33	309	2187	148	2039
EC	TOF	TOF vs Donor	8596	1707	97	78	19	908	816	92
EC	Neo_HLHS	Neo_HLHS vs Donor	8596	1112	442	418	24	3543	3489	54
EC	IF_HLHS	IF_HLHS vs Donor	8596	7755	79	32	47	500	197	303
EC	DCM	DCM vs Donor	8596	10420	116	86	30	671	512	159
EC	HCM	HCM vs Donor	8596	6083	175	19	156	1086	175	911
ECC	TOF	TOF vs Donor	459	126	579	547	32	1813	1710	103
ECC	Neo_HLHS	Neo_HLHS vs Donor	459	35	1048	1026	22	2265	2214	51
ECC	IF_HLHS	IF_HLHS vs Donor	459	182	320	163	157	831	485	346
ECC	DCM	DCM vs Donor	459	283	375	340	35	1485	1356	129
ECC	HCM	HCM vs Donor	459	351	384	75	309	1399	199	1200
LEC	TOF	TOF vs Donor	138	42	209	206	3	676	668	8
LEC	Neo_HLHS	Neo_HLHS vs Donor	138	19	307	305	2	570	565	5
LEC	IF_HLHS	IF_HLHS vs Donor	138	115	57	35	22	173	114	59
LEC	DCM	DCM vs Donor	138	42	528	526	2	1482	1472	10
LEC	HCM	HCM vs Donor	138	302	155	23	132	432	44	388
Mac	TOF	TOF vs Donor	3579	354	223	121	102	1033	467	566
Mac	Neo_HLHS	Neo_HLHS vs Donor	3579	190	263	77	186	958	202	756
Mac	IF_HLHS	IF_HLHS vs Donor	3579	937	241	40	201	1254	258	996
Mac	DCM	DCM vs Donor	3579	1473	165	33	132	1009	203	806
Mac	HCM	HCM vs Donor	3579	477	775	34	741	3024	154	2870
Mast	IF_HLHS	IF_HLHS vs Donor	70	9	4	4	0	32	32	0
Mast	DCM	DCM vs Donor	70	5	64	64	0	76	76	0
Neurons	TOF	TOF vs Donor	952	126	320	293	27	930	865	65
Neurons	Neo_HLHS	Neo_HLHS vs Donor	952	60	1066	1036	30	1691	1625	66
Neurons	IF_HLHS	IF_HLHS vs Donor	952	76	118	86	32	250	164	86
Neurons	DCM	DCM vs Donor	952	528	96	65	31	714	562	152
Neurons	HCM	HCM vs Donor	952	243	161	62	99	534	159	375
PeriC	TOF	TOF vs Donor	4328	1044	145	122	23	1270	1123	147
PeriC	Neo_HLHS	Neo_HLHS vs Donor	4328	132	908	896	12	2188	2154	34
PeriC	IF_HLHS	IF_HLHS vs Donor	4328	2252	97	25	72	609	202	407
PeriC	DCM	DCM vs Donor	4328	2708	81	53	28	605	434	171
PeriC	HCM	HCM vs Donor	4328	1573	173	23	150	916	87	829
SMC	TOF	TOF vs Donor	863	143	284	259	25	902	825	77
SMC	Neo_HLHS	Neo_HLHS vs Donor	863	72	910	893	17	1521	1470	51
SMC	IF_HLHS	IF_HLHS vs Donor	863	427	170	43	127	742	227	515
SMC	DCM	DCM vs Donor	863	626	105	74	31	748	568	180
SMC	HCM	HCM vs Donor	863	274	233	47	186	796	172	624
Tcells	TOF	TOF vs Donor	420	50	161	161	0	298	293	5
Tcells	Neo_HLHS	Neo_HLHS vs Donor	420	7	469	469	0	521	521	0
Tcells	IF_HLHS	IF_HLHS vs Donor	420	220	26	16	10	155	67	88
Tcells	DCM	DCM vs Donor	420	356	92	20	72	304	99	205
Tcells	HCM	HCM vs Donor	420	68	94	40	54	259	78	181
