# Supplementary material for: Single-cell omics uncovers novel pathological mechanisms and therapeutic targets for congenital heart diseases: insights from integrated intercellular communication analysis
Source: Stem Cell Res Ther. 2026 Apr 16;17:198. doi: 10.1186/s13287-026-05015-3 (PMC13202810; doi:10.1186/s13287-026-05015-3)
Supplement: Supplementary file 7 — Supplementary Material 7. [file 13287_2026_5015_MOESM7_ESM.xlsx]

## Sheet: Suppl Table 2B
Supplementary Table 2B. Transcriptional Response Comparison Across CHD Subtypes
CHD Condition	Number of Samples	Age Range (years)	Gender (M : F)	Total DEGs (vs Donor)	Upregulated (n, %)	Downregulated (n, %)	Max |log₂FC| (Up / Down)	Key Upregulated Genes (by log₂FC)	Key Downregulated Genes (by log₂FC)	Most Dysregulated Cell Types
TOF	3	0	1 : 2	4,764 (96.8% of genes tested)	3,657 (76.8%)	1,107 (23.2%)	↑ 5.66 ↓ -5.69	MYH7 (5.66), MYL4 (3.63), WNT9A (3.39), KCNA4 (2.93), SV2C (2.85), PPM1E (2.83)	TMEM178B (-5.37), FAM179A (-4.00), CPNE5 (-3.59), MGST1 (-3.11), RALYL (-2.93), G0S2 (-2.92)	CM (2860 DEGs, 66% up) CF (2671 DEGs, 46% up) ENDOC (2397 DEGs, 95% up)
Neo_HLHS	1	0	1 : 0	6,822 (96.4% of genes tested)	6,250 (91.6%)	572 (8.4%)	↑ 7.48 ↓ -7.51	SERPINE1 (7.48), TDGF1 (5.34), KIF1A (5.30), MYL4 (5.30), FGF5 (5.28), NPPB (4.68)	TSIX (-7.51), UGT2B4 (-6.36), XIST (-5.34), TMEM178B (-4.45), RALYL (-4.05), MLPH (-3.99)	CM (5138 DEGs, 87% up) Endo (4149 DEGs, 97% up) CF (3393 DEGs, 77% up)
IF_HLHS	2	3 – 4	2 : 0	3,778 (90.0% of genes tested)	2,172 (57.5%)	1,606 (42.5%)	↑ 5.52 ↓ -9.53	NETO1 (5.52), C5orf46 (4.21), SERPINE1 (4.07), WNT9A (3.94), ATRNL1 (3.55), STC1 (3.22)	XIST (-9.53), TSIX (-7.42), MYL7 (-5.09), FAM179A (-4.27), TMEM178B (-3.95), CORIN (-3.27)	CM (4481 DEGs, 83% up) Mac (2812 DEGs, 20% up) Adipo (2350 DEGs, 65% up)
DCM	2	16 – 17	2 : 0	4,948 (90.2% of genes tested)	2,874 (58.1%)	2,074 (41.9%)	↑ 4.68 ↓ -6.52	INHBB (4.68), NPPA (4.53), SERPINE1 (3.99), TMEM233 (3.52), F2RL3 (3.50), IGFBP3 (3.23)	TSIX (-6.52), XIST (-6.01), MYL7 (-5.58), BEST3 (-4.30), GALNTL6 (-4.16), SNAP91 (-3.49)	CM (5737 DEGs, 81% up) ENDOC (2785 DEGs, 91% up) CF (2405 DEGs, 74% up)
HCM	1	11	0 : 1	4,617 (92.8% of genes tested)	1,246 (27.0%)	3,371 (73.0%)	↑ 4.8 ↓ -9.72	SCN11A (4.80), WNT9A (4.04), NPPA (3.53), GRIA3 (3.49), STC1 (3.05), ATRNL1 (3.01)	TTTY14 (-9.72), KDM5D (-8.92), UTY (-7.42), USP9Y (-7.41), ZFY (-7.37), TTTY15 (-6.51)	Mac (3926 DEGs, 6% up) CF (3918 DEGs, 7% up) CM (3531 DEGs, 70% up)
Notes: DEGs = differentially expressed genes. Thresholds: adjusted p < 0.05, |log₂FC| > 1.0 (Wilcoxon rank-sum test, each CHD vs Donor). Top genes selected by highest |log₂FC| excluding lncRNA/pseudogene identifiers. These genes should be interpreted with caution as sex-chromosome confounding.
