# Supplementary material for: Single-cell omics uncovers novel pathological mechanisms and therapeutic targets for congenital heart diseases: insights from integrated intercellular communication analysis
Source: Stem Cell Res Ther. 2026 Apr 16;17:198. doi: 10.1186/s13287-026-05015-3 (PMC13202810; doi:10.1186/s13287-026-05015-3)
Supplement: Supplementary file 8 — Supplementary Material 8. [file 13287_2026_5015_MOESM8_ESM.xlsx]

## Sheet: Table 2C
Supplementary Table 2C. Cell-Type–Specific Transcriptional Responses Across CHD Conditions
Each cell: Total DEGs (n↑ / n↓) | % upregulated | Proportion change vs Donor | Key genes by pathway (adj. p < 0.05, |log₂FC| ≥ 1.0, vs Donor)
Cell Type	TOF	Neo_HLHS	IF_HLHS	DCM	HCM
CM (Cardiomyocytes)	DEGs: 846 (495↑ / 351↓) %Up: 58.5% | ◆ Mixed Prop: ↑0.30(***) [Fetal/sarcomere] MYL4↑, TNNI1↑ [Cardiac stress] NPPB↑ [Metabolism] PDK4↑, HK2↑ [Cardiac stress] ACTA1↓ [Ca²⁺ handling] PLN↓	DEGs: 1,350 (1,093↑ / 257↓) %Up: 81.0% | ▲ Predominantly UP Prop: ↑0.20(***) [Fetal/sarcomere] MYL4↑, TNNI1↑ [Cardiac stress] NPPB↑, ANKRD1↑ [Metabolism] HK2↑, LDHA↑ [Fetal/sarcomere] ACTC1↓ [Ca²⁺ handling] PLN↓	DEGs: 993 (765↑ / 228↓) %Up: 77.0% | ▲ Predominantly UP Prop: — (ns) [Cardiac stress] NPPB↑ [Metabolism] PDK4↑ [Fetal/sarcomere] MYL7↓, ACTC1↓ [Ca²⁺ handling] SLC8A1↓	DEGs: 951 (826↑ / 125↓) %Up: 86.9% | ▲ Predominantly UP Prop: ↓1.50(***) [Cardiac stress] NPPA↑, NPPB↑ [Metabolism] PDK4↑, HK2↑ [Fetal/sarcomere] MYL7↓, ACTC1↓ [Cardiac stress] ANKRD1↓	DEGs: 903 (568↑ / 335↓) %Up: 62.9% | ◆ Mixed Prop: ↓0.14(***) [Cardiac stress] NPPA↑, NPPB↑ [Ca²⁺ handling] CALM1↑ [Metabolism] HK2↑, PDK4↑ [Fetal/sarcomere] MYL7↓, MYH6↓ [Ca²⁺ handling] PLN↓ [Metabolism] PKM↓
CF (Cardiac Fibroblasts)	DEGs: 931 (429↑ / 502↓) %Up: 46.1% | ◆ Mixed Prop: ↑0.19(***) [ECM remodelling] SERPINE1↑, CTGF↑ [PI3K/AKT] FOXO3↑, FOXO1↑ [Mechano/MAPK] SPRED2↑ [ECM remodelling] TIMP1↓ [TGF-β/fibrosis] SMAD3↓	DEGs: 1,319 (1,001↑ / 318↓) %Up: 75.9% | ▲ Predominantly UP Prop: ↑0.56(***) [ECM remodelling] SERPINE1↑, CTGF↑ [PI3K/AKT] FOXO1↑, FOXO3↑ [Wnt signalling] WNT9A↑ [Mechano/MAPK] MAP2K1↑, SPRED1↑ [TGF-β/fibrosis] TGFB2↓	DEGs: 717 (161↑ / 556↓) %Up: 22.5% | ▼ Predominantly DOWN Prop: — (ns) [ECM remodelling] SERPINE1↑, CTGF↑ [PI3K/AKT] FOXO3↑ [ECM remodelling] FN1↓, COL1A1↓ [Wnt signalling] LRP5↓ [Mechano/MAPK] PLCB1↓	DEGs: 650 (433↑ / 217↓) %Up: 66.6% | ◆ Mixed Prop: ↑1.01(***) [ECM remodelling] SERPINE1↑, LAMB1↑ [TGF-β/fibrosis] SMAD7↑ [PI3K/AKT] FOXO3↑, PIK3CA↑ [Wnt signalling] WNT9A↑ [TGF-β/fibrosis] SMAD3↓ [Mechano/MAPK] PLCB1↓	DEGs: 1,685 (118↑ / 1,567↓) %Up: 7.0% | ▼ Predominantly DOWN Prop: ↓0.33(***) [ECM remodelling] SERPINE1↑ [ECM remodelling] TIMP2↓, COL6A1↓ [TGF-β/fibrosis] SMAD3↓ [Mechano/MAPK] PLCB1↓
EC (Endothelial)	DEGs: 633 (551↑ / 82↓) %Up: 87.0% | ▲ Predominantly UP Prop: ↓0.56(***) [Angiogenesis/VEGF] FLT1↑, EPAS1↑ [EC identity] ENG↑, VWF↑ [Inflam/adhesion] VCAM1↓, CXCL12↓	DEGs: 2,609 (2,563↑ / 46↓) %Up: 98.2% | ▲ Predominantly UP Prop: ↑0.01(ns) [Angiogenesis/VEGF] HIF1A↑, ANGPT2↑ [EC identity] ENG↑, TIE1↑ [Vascular tone] EDN1↑ [Inflam/adhesion] SELE↑, CCL2↑ [EndMT] FN1↑, ZEB2↑	DEGs: 395 (166↑ / 229↓) %Up: 42.0% | ◆ Mixed Prop: — (ns) [Angiogenesis/VEGF] VEGFA↑ [Inflam/adhesion] ICAM1↓, CXCL12↓	DEGs: 535 (432↑ / 103↓) %Up: 80.7% | ▲ Predominantly UP Prop: ↑1.23(***) [Angiogenesis/VEGF] FLT1↑ [EC identity] CLDN5↑ [Inflam/adhesion] CXCL12↓	DEGs: 812 (139↑ / 673↓) %Up: 17.1% | ▼ Predominantly DOWN Prop: ↑0.81(***) [Angiogenesis/VEGF] FLT1↑ [EC identity] CLDN5↑ [Angiogenesis/VEGF] NRP1↓ [EC identity] TIE1↓, TEK↓ [Vascular tone] PDE5A↓ [Inflam/adhesion] VCAM1↓, CXCL12↓
ENDOC (Endocardial)	DEGs: 1,610 (1,524↑ / 86↓) %Up: 94.7% | ▲ Predominantly UP Prop: ↓0.09(ns) [Valve dev] BMPR2↑ [Basement membrane] LAMB1↑	DEGs: 2,038 (1,974↑ / 64↓) %Up: 96.9% | ▲ Predominantly UP Prop: ↓0.76(**) [Valve dev] BMPR2↑ [Basement membrane] LAMC2↑, HSPG2↑ [EndMT] FN1↑, ZEB1↑ [Inflam/adhesion] SELE↑	DEGs: 748 (422↑ / 326↓) %Up: 56.4% | ◆ Mixed Prop: — (ns) [Valve dev] GATA4↓ [EndMT] VIM↓ [Inflam/adhesion] SELP↓	DEGs: 1,834 (1,780↑ / 54↓) %Up: 97.1% | ▲ Predominantly UP Prop: ↑0.26(*) [Valve dev] TBX20↑, BMPR2↑ [Basement membrane] LAMB1↑, HSPG2↑ [EndMT] FN1↑ [Inflam/adhesion] IL6↑, CCL2↑	DEGs: 1,277 (156↑ / 1,121↓) %Up: 12.2% | ▼ Predominantly DOWN Prop: ↑0.93(***) [Valve dev] NOTCH2↓, GATA4↓ [Basement membrane] LAMA4↓ [EndMT] ZEB2↓ [Inflam/adhesion] VCAM1↓, SELP↓
PeriC (Pericytes)	DEGs: 809 (676↑ / 133↓) %Up: 83.6% | ▲ Predominantly UP Prop: ↓0.27(***) [PI3K/PTEN] RASAL2↑, PTEN↑ [Angiogenesis/VEGF] FLT1↑ [Pericyte identity] MCAM↓	DEGs: 1,824 (1,790↑ / 34↓) %Up: 98.1% | ▲ Predominantly UP Prop: ↓2.08(***) [PI3K/PTEN] FGD4↑, RASAL2↑ [Pericyte identity] PDGFRB↑, JAG1↑ [Angiogenesis/VEGF] HIF1A↑, FLT1↑	DEGs: 466 (138↑ / 328↓) %Up: 29.6% | ▼ Predominantly DOWN Prop: — (ns) [PI3K/PTEN] FGD4↑ [Angiogenesis/VEGF] FLT1↑ [Pericyte identity] ANGPT1↓, NOTCH3↓ [Angiogenesis/VEGF] ANGPT1↓	DEGs: 446 (308↑ / 138↓) %Up: 69.1% | ◆ Mixed Prop: ↑0.28(***) [PI3K/PTEN] FGD4↑, RASAL2↑ [Angiogenesis/VEGF] FLT1↑ [Pericyte identity] MCAM↓, ANGPT1↓ [Angiogenesis/VEGF] ANGPT1↓	DEGs: 720 (65↑ / 655↓) %Up: 9.0% | ▼ Predominantly DOWN Prop: ↓0.15(***) [Angiogenesis/VEGF] FLT1↑ [Pericyte identity] ANGPT1↓, NOTCH3↓ [Angiogenesis/VEGF] ANGPT1↓, NRP1↓
SMC (Smooth Muscle)	DEGs: 818 (753↑ / 65↓) %Up: 92.1% | ▲ Predominantly UP Prop: ↓0.82(***) [VSM contractility] LMOD1↑, CALD1↑ [HIF/hypoxia] HIF1A↑, EPAS1↑ [PI3K/PTEN] PTEN↑, PIK3CA↑	DEGs: 1,485 (1,436↑ / 49↓) %Up: 96.7% | ▲ Predominantly UP Prop: ↓0.63(***) [HIF/hypoxia] HIF1A↑, NRP1↑ [PI3K/PTEN] SPRED1↑, RASA1↑ [VSM contractility] ACTA2↓	DEGs: 674 (197↑ / 477↓) %Up: 29.2% | ▼ Predominantly DOWN Prop: — (ns) [HIF/hypoxia] HIF1A↑ [VSM contractility] ACTA2↓, MYLK↓ [HIF/hypoxia] NRP1↓	DEGs: 576 (422↑ / 154↓) %Up: 73.3% | ▲ Predominantly UP Prop: ↑0.49(***) [HIF/hypoxia] HIF1A↑ [PI3K/PTEN] FGD4↑	DEGs: 714 (156↑ / 558↓) %Up: 21.8% | ▼ Predominantly DOWN Prop: ↓0.34(***) [HIF/hypoxia] HIF1A↑ [VSM contractility] MYH11↓
Mac (Macrophages)	DEGs: 948 (412↑ / 536↓) %Up: 43.5% | ◆ Mixed Prop: ↓1.56(***) [M1 inflammatory] HLA-DRA↑, CD86↑ [M2 anti-inflam] MRC1↑, CD163↑ [Phagocytosis] AXL↑, MERTK↑ [Tissue remodel] LGMN↓ [Phagocytosis] MARCO↓	DEGs: 1,179 (172↑ / 1,007↓) %Up: 14.6% | ▼ Predominantly DOWN Prop: ↓1.28(***) [M1 inflammatory] IL1B↑ [M2 anti-inflam] CD163↑ [Phagocytosis] MERTK↑, C1QB↑	DEGs: 1,047 (185↑ / 862↓) %Up: 17.7% | ▼ Predominantly DOWN Prop: — (ns) [M2 anti-inflam] CD163↑ [Tissue remodel] CTSL↑ [M1 inflammatory] CD86↓ [M2 anti-inflam] FOLR2↓ [Tissue remodel] LGMN↓, GPNMB↓ [Phagocytosis] C1QA↓	DEGs: 815 (182↑ / 633↓) %Up: 22.3% | ▼ Predominantly DOWN Prop: ↓0.33(***) [Tissue remodel] LGMN↓ [Phagocytosis] MARCO↓, C1QA↓	DEGs: 2,903 (116↑ / 2,787↓) %Up: 4.0% | ▼ Predominantly DOWN Prop: ↓1.60(***) [M1 inflammatory] HLA-DRA↑ [M2 anti-inflam] LYVE1↓, FOLR2↓ [Tissue remodel] LGMN↓, GPNMB↓ [Phagocytosis] MARCO↓, C1QB↓
T Cells	DEGs: 269 (267↑ / 2↓) %Up: 99.3% | ▲ Predominantly UP Prop: ↓1.29(***) [GC stress resp] ZBTB16↑, FKBP5↑ [TCR signalling] CD247↑	Insufficient cells for DEG analysis	DEGs: 142 (74↑ / 68↓) %Up: 52.1% | ◆ Mixed Prop: — (ns) [GC stress resp] ZBTB16↑ [TCR signalling] LCK↓, GRAP2↓ [Treg] IKZF2↓	DEGs: 322 (106↑ / 216↓) %Up: 32.9% | ◆ Mixed Prop: ↑0.72(***) [GC stress resp] TSC22D3↑, FKBP5↑ [TCR signalling] CD3D↓, GRAP2↓ [Treg] IKZF2↓	DEGs: 283 (132↑ / 151↓) %Up: 46.6% | ◆ Mixed Prop: ↓1.31(***) [GC stress resp] ZBTB16↑ [TCR signalling] GRAP2↓ [T exhaustion] TOX↓
Notes: DEGs = differentially expressed genes (adj. p < 0.05, |log₂FC| ≥ 1.0, Wilcoxon rank-sum test vs Donor). ▲ Predominantly UP = ≥70% upregulated; ▼ Predominantly DOWN = ≥70% downregulated; ◆ Mixed = intermediate. Prop = log₂FC of cell type proportion vs Donor (Propeller test, Supplementary Table 1); *** p<0.001, ** p<0.01, * p<0.05, ns = not significant. Key genes assigned to curated cardiac …
