# Supplementary material for: Single-cell omics uncovers novel pathological mechanisms and therapeutic targets for congenital heart diseases: insights from integrated intercellular communication analysis
Source: Stem Cell Res Ther. 2026 Apr 16;17:198. doi: 10.1186/s13287-026-05015-3 (PMC13202810; doi:10.1186/s13287-026-05015-3)
Supplement: Supplementary file 9 — Supplementary Material 9. [file 13287_2026_5015_MOESM9_ESM.csv]

p_val	avg_log2FC	pct.1	pct.2	p_val_adj	gene	comparison	condition
0	-6.008201048	0.019	0.527	0	XIST	DCM_vs_Donor	DCM
0	2.531638871	0.784	0.294	0	GRB10	DCM_vs_Donor	DCM
0	1.740003563	0.823	0.352	0	CCND3	DCM_vs_Donor	DCM
0	2.42168393	0.595	0.137	0	TSC22D3	DCM_vs_Donor	DCM
0	1.662208927	0.732	0.281	0	EGFR	DCM_vs_Donor	DCM
0	1.594693208	0.814	0.369	0	UTY	DCM_vs_Donor	DCM
0	1.895760277	0.684	0.24	0	PLXNA2	DCM_vs_Donor	DCM
0	2.146746276	0.793	0.355	0	DOCK9	DCM_vs_Donor	DCM
0	0.944528519	0.808	0.371	0	TTTY14	DCM_vs_Donor	DCM
0	1.49981355	0.881	0.451	0	UACA	DCM_vs_Donor	DCM
0	1.856637671	0.735	0.313	0	IRAK3	DCM_vs_Donor	DCM
0	2.054920833	0.69	0.275	0	ITGA1	DCM_vs_Donor	DCM
0	3.197308718	0.922	0.508	0	TACC1	DCM_vs_Donor	DCM
0	1.062779896	0.908	0.498	0	APBB2	DCM_vs_Donor	DCM
0	1.841358616	0.693	0.283	0	PREX2	DCM_vs_Donor	DCM
0	1.31062608	0.914	0.506	0	PTPN12	DCM_vs_Donor	DCM
0	0.493673958	0.58	0.172	0	DCLK1	DCM_vs_Donor	DCM
0	1.735906538	0.77	0.363	0	RFTN1	DCM_vs_Donor	DCM
0	1.289102218	0.863	0.461	0	KLF7	DCM_vs_Donor	DCM
0	1.392569417	0.659	0.259	0	SKIL	DCM_vs_Donor	DCM
0	1.218964424	0.653	0.255	0	SAMHD1	DCM_vs_Donor	DCM
0	1.572057471	0.638	0.242	0	PRKCH	DCM_vs_Donor	DCM
0	1.074610863	0.768	0.374	0	BICD1	DCM_vs_Donor	DCM
0	-1.574563093	0.241	0.633	0	SLC8A1-AS1	DCM_vs_Donor	DCM
0	2.104340799	0.576	0.186	0	EMP1	DCM_vs_Donor	DCM
0	1.324932189	0.823	0.433	0	UGGT2	DCM_vs_Donor	DCM
0	1.996736508	0.579	0.189	0	XAF1	DCM_vs_Donor	DCM
0	1.314645169	0.637	0.248	0	YBX3	DCM_vs_Donor	DCM
0	1.268181841	0.675	0.288	0	KLF9	DCM_vs_Donor	DCM
0	0.797760488	0.808	0.426	0	GNAQ	DCM_vs_Donor	DCM
0	1.775401841	0.679	0.298	0	NEDD9	DCM_vs_Donor	DCM
0	2.169830315	0.76	0.383	0	SH3RF3	DCM_vs_Donor	DCM
0	1.148938987	0.817	0.442	0	ADAMTS9-AS2	DCM_vs_Donor	DCM
0	1.746227502	0.53	0.156	0	FOSL2	DCM_vs_Donor	DCM
0	1.762455551	0.538	0.164	0	MAP2	DCM_vs_Donor	DCM
0	-2.153697421	0.202	0.575	0	MYH6	DCM_vs_Donor	DCM
0	1.105582964	0.715	0.344	0	TCF7L1	DCM_vs_Donor	DCM
0	1.263922008	0.783	0.413	0	SPARCL1	DCM_vs_Donor	DCM
0	2.075856555	0.497	0.127	0	KLHL29	DCM_vs_Donor	DCM
0	1.353225275	0.575	0.206	0	AKAP12	DCM_vs_Donor	DCM
0	2.188129869	0.596	0.227	0	RAPGEF5	DCM_vs_Donor	DCM
0	1.298700255	0.732	0.364	0	RBMS2	DCM_vs_Donor	DCM
0	1.799392189	0.838	0.471	0	RPS6KA2	DCM_vs_Donor	DCM
0	-1.7838735	0.22	0.585	0	PCDH7	DCM_vs_Donor	DCM
0	0.590281669	0.761	0.4	0	PLCB1	DCM_vs_Donor	DCM
0	0.907248657	0.821	0.46	0	SP100	DCM_vs_Donor	DCM
0	1.164523986	0.672	0.312	0	SRGAP2	DCM_vs_Donor	DCM
0	-2.76516416	0.233	0.592	0	PPARGC1B	DCM_vs_Donor	DCM
0	1.572860986	0.539	0.181	0	CHSY3	DCM_vs_Donor	DCM
0	1.03159945	0.745	0.388	0	RP11-64D24.2	DCM_vs_Donor	DCM
0	1.049962633	0.623	0.267	0	RTN4	DCM_vs_Donor	DCM
0	-2.650334722	0.217	0.572	0	RP5-1043L13.1	DCM_vs_Donor	DCM
0	1.779951227	0.597	0.243	0	RP3-510L9.1	DCM_vs_Donor	DCM
0	-1.842479586	0.239	0.593	0	CPVL	DCM_vs_Donor	DCM
0	-1.928753271	0.188	0.541	0	CHRM2	DCM_vs_Donor	DCM
0	1.169176082	0.843	0.49	0	DGKH	DCM_vs_Donor	DCM
0	0.719994183	0.645	0.293	0	MIR4435-1HG	DCM_vs_Donor	DCM
0	-1.936394031	0.194	0.546	0	AGPAT9	DCM_vs_Donor	DCM
0	-1.688644276	0.213	0.565	0	LRRTM3	DCM_vs_Donor	DCM
0	-2.156697973	0.194	0.545	0	DPF3	DCM_vs_Donor	DCM
0	1.366386396	0.701	0.351	0	LDB2	DCM_vs_Donor	DCM
0	-1.786656736	0.252	0.599	0	CTNNA3	DCM_vs_Donor	DCM
0	1.430004189	0.521	0.175	0	COL8A1	DCM_vs_Donor	DCM
0	1.569412038	0.857	0.511	0	AKT3	DCM_vs_Donor	DCM
0	1.446692605	0.726	0.38	0	ELMO1	DCM_vs_Donor	DCM
0	1.399023523	0.499	0.153	0	NNMT	DCM_vs_Donor	DCM
0	2.063152958	0.455	0.11	0	APOLD1	DCM_vs_Donor	DCM
0	1.918017444	0.691	0.346	0	MECOM	DCM_vs_Donor	DCM
0	-1.344220755	0.194	0.538	0	ESRRG	DCM_vs_Donor	DCM
0	-5.254148097	0.062	0.406	0	AC009878.2	DCM_vs_Donor	DCM
0	1.532032229	0.611	0.267	0	STOM	DCM_vs_Donor	DCM
0	1.660692134	0.732	0.391	0	EPAS1	DCM_vs_Donor	DCM
0	-2.842645277	0.228	0.569	0	CTD-3179P9.1	DCM_vs_Donor	DCM
0	-2.03560859	0.215	0.555	0	RYR2	DCM_vs_Donor	DCM
0	2.489487485	0.631	0.292	0	PLEKHG1	DCM_vs_Donor	DCM
0	-1.849943549	0.205	0.543	0	PTPLA	DCM_vs_Donor	DCM
0	1.85716575	0.447	0.109	0	BTG2	DCM_vs_Donor	DCM
0	-2.921325732	0.187	0.525	0	SPHKAP	DCM_vs_Donor	DCM
0	-1.362742596	0.188	0.526	0	MYLK3	DCM_vs_Donor	DCM
0	-1.719952675	0.186	0.523	0	RP11-368L12.1	DCM_vs_Donor	DCM
0	1.736428822	0.617	0.28	0	PDLIM1	DCM_vs_Donor	DCM
0	2.691944671	0.56	0.224	0	FLT1	DCM_vs_Donor	DCM
0	-2.182497788	0.198	0.534	0	LRRC2	DCM_vs_Donor	DCM
0	-1.491878802	0.217	0.552	0	CKMT2	DCM_vs_Donor	DCM
0	1.450928688	0.452	0.117	0	DUSP1	DCM_vs_Donor	DCM
0	-1.973774345	0.194	0.529	0	RP11-532N4.2	DCM_vs_Donor	DCM
0	-2.017110692	0.186	0.521	0	VWC2	DCM_vs_Donor	DCM
0	-2.147631883	0.19	0.525	0	MYPN	DCM_vs_Donor	DCM
0	-2.785128291	0.192	0.527	0	RP11-16L14.2	DCM_vs_Donor	DCM
0	-2.17963748	0.195	0.53	0	MYH7B	DCM_vs_Donor	DCM
0	-1.561701327	0.318	0.652	0	RP11-417F21.1	DCM_vs_Donor	DCM
0	0.947756741	0.83	0.496	0	FYN	DCM_vs_Donor	DCM
0	-1.699399331	0.187	0.52	0	CTC-431G16.2	DCM_vs_Donor	DCM
0	-2.393331463	0.194	0.527	0	RBM24	DCM_vs_Donor	DCM
0	1.4338689	0.587	0.254	0	NEURL1B	DCM_vs_Donor	DCM
0	1.261512605	0.609	0.276	0	MIR29A	DCM_vs_Donor	DCM
0	0.884798477	0.599	0.266	0	CPNE8	DCM_vs_Donor	DCM
0	-1.967479431	0.204	0.536	0	ERBB4	DCM_vs_Donor	DCM
0	0.752273842	0.777	0.445	0	RP11-14N7.2	DCM_vs_Donor	DCM
0	-1.655741404	0.223	0.554	0	AKAP6	DCM_vs_Donor	DCM
0	-1.90970661	0.199	0.53	0	PPARGC1A	DCM_vs_Donor	DCM
0	1.373952788	0.647	0.316	0	KIAA0247	DCM_vs_Donor	DCM
0	-1.167153238	0.241	0.572	0	CCDC141	DCM_vs_Donor	DCM
0	0.887121009	0.699	0.368	0	RFX3	DCM_vs_Donor	DCM
0	-1.628221415	0.205	0.535	0	MYO18B	DCM_vs_Donor	DCM
0	-2.151619255	0.2	0.529	0	RNF207	DCM_vs_Donor	DCM
0	1.250131185	0.787	0.458	0	SPRED2	DCM_vs_Donor	DCM
0	1.127195479	0.745	0.416	0	FMNL2	DCM_vs_Donor	DCM
0	-2.432389702	0.19	0.519	0	ALPK2	DCM_vs_Donor	DCM
0	2.053770861	0.705	0.376	0	LAMB1	DCM_vs_Donor	DCM
0	-1.05943579	0.228	0.556	0	EFNA5	DCM_vs_Donor	DCM
0	-1.465900285	0.215	0.543	0	TRDN	DCM_vs_Donor	DCM
0	-1.749480137	0.202	0.529	0	SGCG	DCM_vs_Donor	DCM
0	-1.253205667	0.237	0.564	0	MYBPC3	DCM_vs_Donor	DCM
0	-1.482193883	0.212	0.538	0	CASQ2	DCM_vs_Donor	DCM
0	-1.204745437	0.219	0.545	0	DPY19L2	DCM_vs_Donor	DCM
0	-1.817924184	0.205	0.531	0	MTUS2	DCM_vs_Donor	DCM
0	-2.426181213	0.202	0.528	0	FSD2	DCM_vs_Donor	DCM
0	-1.581276814	0.261	0.587	0	PIP5K1B	DCM_vs_Donor	DCM
0	-1.905488023	0.2	0.525	0	FGF12-AS1	DCM_vs_Donor	DCM
0	-2.505178066	0.259	0.584	0	ADCY5	DCM_vs_Donor	DCM
0	3.005419847	0.411	0.086	0	RP11-768F21.1	DCM_vs_Donor	DCM
0	-1.706590163	0.222	0.546	0	DOCK3	DCM_vs_Donor	DCM
0	-1.355265266	0.221	0.544	0	MYOZ2	DCM_vs_Donor	DCM
0	-1.946075448	0.212	0.535	0	RBM20	DCM_vs_Donor	DCM
0	-1.134335584	0.215	0.537	0	SRL	DCM_vs_Donor	DCM
0	1.549822562	0.538	0.217	0	COL18A1	DCM_vs_Donor	DCM
0	-1.588029105	0.19	0.511	0	hsa-mir-490	DCM_vs_Donor	DCM
0	0.891047968	0.632	0.311	0	PIP4K2A	DCM_vs_Donor	DCM
0	1.637919686	0.472	0.151	0	ZFAND5	DCM_vs_Donor	DCM
0	0.697516233	0.845	0.524	0	RAD51B	DCM_vs_Donor	DCM
0	2.170604448	0.881	0.56	0	PITPNC1	DCM_vs_Donor	DCM
0	-1.486751638	0.215	0.535	0	FHOD3	DCM_vs_Donor	DCM
0	-2.695146345	0.203	0.523	0	SLC27A6	DCM_vs_Donor	DCM
0	-1.912793152	0.211	0.53	0	MYOCD	DCM_vs_Donor	DCM
0	-1.504146446	0.21	0.527	0	PRKAA2	DCM_vs_Donor	DCM
0	1.616997698	0.526	0.209	0	PELI2	DCM_vs_Donor	DCM
0	0.88487459	0.597	0.28	0	TANC2	DCM_vs_Donor	DCM
0	-1.51698559	0.229	0.545	0	OBSCN	DCM_vs_Donor	DCM
0	-1.576927862	0.222	0.538	0	MYOM2	DCM_vs_Donor	DCM
0	-2.076448488	0.215	0.531	0	WNK2	DCM_vs_Donor	DCM
0	1.827336887	0.68	0.364	0	SEC14L1	DCM_vs_Donor	DCM
0	-1.722434827	0.223	0.539	0	CDH2	DCM_vs_Donor	DCM
0	-1.928742914	0.2	0.516	0	FBXO40	DCM_vs_Donor	DCM
0	-2.470692197	0.183	0.499	0	SNRPN	DCM_vs_Donor	DCM
0	0.93863062	0.589	0.273	0	FARP1	DCM_vs_Donor	DCM
0	-1.504438859	0.197	0.512	0	KLHL31	DCM_vs_Donor	DCM
0	1.936918933	0.413	0.098	0	MT2A	DCM_vs_Donor	DCM
0	-2.594161944	0.216	0.53	0	B4GALNT3	DCM_vs_Donor	DCM
0	-2.096819048	0.2	0.514	0	LRRC39	DCM_vs_Donor	DCM
0	-2.115986455	0.192	0.506	0	SMYD1	DCM_vs_Donor	DCM
0	-4.156411563	0.044	0.357	0	GALNTL6	DCM_vs_Donor	DCM
0	1.18961746	0.613	0.3	0	OSMR	DCM_vs_Donor	DCM
0	2.59530798	0.551	0.239	0	ST6GALNAC3	DCM_vs_Donor	DCM
0	1.393488078	0.515	0.203	0	PLSCR1	DCM_vs_Donor	DCM
0	-1.930814928	0.189	0.501	0	FAM160A1	DCM_vs_Donor	DCM
0	-2.275351242	0.207	0.518	0	FBN2	DCM_vs_Donor	DCM
0	1.285975149	0.659	0.348	0	ENG	DCM_vs_Donor	DCM
0	1.517295068	0.559	0.248	0	USP9Y	DCM_vs_Donor	DCM
0	0.863943838	0.749	0.438	0	EPB41L2	DCM_vs_Donor	DCM
0	-1.834041421	0.234	0.544	0	PACRG	DCM_vs_Donor	DCM
0	1.64169513	0.454	0.144	0	FMNL3	DCM_vs_Donor	DCM
0	1.42203131	0.891	0.581	0	TCF4	DCM_vs_Donor	DCM
0	-1.628059015	0.204	0.514	0	JPH2	DCM_vs_Donor	DCM
0	-1.273398533	0.189	0.499	0	SCN5A	DCM_vs_Donor	DCM
0	-1.816169953	0.313	0.623	0	CACNB2	DCM_vs_Donor	DCM
0	-1.594257074	0.262	0.572	0	TMEFF2	DCM_vs_Donor	DCM
0	2.123035411	0.407	0.097	0	SRGN	DCM_vs_Donor	DCM
0	-0.771798405	0.221	0.53	0	MLIP	DCM_vs_Donor	DCM
0	-1.189677133	0.218	0.527	0	NDRG4	DCM_vs_Donor	DCM
0	-1.627233198	0.186	0.495	0	CTB-178M22.1	DCM_vs_Donor	DCM
0	2.791036459	0.357	0.048	0	SIK1	DCM_vs_Donor	DCM
0	-2.109840976	0.237	0.544	0	PLN	DCM_vs_Donor	DCM
0	-1.208174705	0.301	0.608	0	RNF150	DCM_vs_Donor	DCM
0	1.068701722	0.77	0.463	0	LRCH1	DCM_vs_Donor	DCM
0	-1.823896667	0.315	0.622	0	RBFOX1	DCM_vs_Donor	DCM
0	-1.457393094	0.261	0.568	0	DCP1B	DCM_vs_Donor	DCM
0	-1.689182927	0.235	0.541	0	TECRL	DCM_vs_Donor	DCM
0	1.573111168	0.762	0.456	0	ZNF385D	DCM_vs_Donor	DCM
0	1.376547001	0.59	0.284	0	CNOT6L	DCM_vs_Donor	DCM
0	-2.533740616	0.191	0.497	0	FN3K	DCM_vs_Donor	DCM
0	-1.836874561	0.29	0.595	0	SLC16A7	DCM_vs_Donor	DCM
0	1.483943623	0.828	0.523	0	PLXDC2	DCM_vs_Donor	DCM
0	1.129382343	0.53	0.226	0	NEDD4	DCM_vs_Donor	DCM
0	0.982934539	0.626	0.322	0	CMIP	DCM_vs_Donor	DCM
0	-1.104295157	0.24	0.543	0	PPP1R9A	DCM_vs_Donor	DCM
0	-1.546365949	0.37	0.673	0	GATA4	DCM_vs_Donor	DCM
0	-1.478546523	0.232	0.534	0	TENM2	DCM_vs_Donor	DCM
0	1.403039217	0.508	0.206	0	IFT140	DCM_vs_Donor	DCM
0	1.102338024	0.489	0.187	0	SHROOM4	DCM_vs_Donor	DCM
0	-2.32875248	0.176	0.478	0	RP11-673C5.2	DCM_vs_Donor	DCM
0	-1.612431022	0.258	0.559	0	ASAH1	DCM_vs_Donor	DCM
0	-2.915381255	0.263	0.564	0	FGF12	DCM_vs_Donor	DCM
0	-0.991139899	0.232	0.532	0	ACOT11	DCM_vs_Donor	DCM
0	2.438584104	0.386	0.086	0	COL25A1	DCM_vs_Donor	DCM
0	-1.81042259	0.259	0.559	0	HAND2-AS1	DCM_vs_Donor	DCM
0	4.532610944	0.32	0.02	0	NPPA	DCM_vs_Donor	DCM
0	1.840654967	0.503	0.204	0	CLMN	DCM_vs_Donor	DCM
0	-1.001069931	0.287	0.586	0	MYOM1	DCM_vs_Donor	DCM
0	-1.682204848	0.269	0.568	0	AC098617.1	DCM_vs_Donor	DCM
0	-1.482037951	0.279	0.578	0	RP11-499P20.2	DCM_vs_Donor	DCM
0	-0.996348661	0.256	0.554	0	NCAM1	DCM_vs_Donor	DCM
0	-1.080825199	0.185	0.483	0	MIR1-2	DCM_vs_Donor	DCM
0	-1.231255271	0.272	0.57	0	LDB3	DCM_vs_Donor	DCM
0	1.367106707	0.465	0.168	0	MCL1	DCM_vs_Donor	DCM
0	-1.372526221	0.317	0.614	0	SLC25A4	DCM_vs_Donor	DCM
0	0.753159252	0.803	0.507	0	RAP1B	DCM_vs_Donor	DCM
0	1.142268088	0.914	0.618	0	EVA1C	DCM_vs_Donor	DCM
0	0.637793091	0.494	0.198	0	NR4A1	DCM_vs_Donor	DCM
0	-1.670965732	0.255	0.55	0	CAP2	DCM_vs_Donor	DCM
0	-1.181453915	0.237	0.532	0	KIF21A	DCM_vs_Donor	DCM
0	1.37735937	0.506	0.211	0	TMEM184B	DCM_vs_Donor	DCM
0	1.739990236	0.434	0.139	0	PXDN	DCM_vs_Donor	DCM
0	-1.451818203	0.198	0.493	0	RP11-308N19.1	DCM_vs_Donor	DCM
0	-2.180827932	0.185	0.48	0	C14orf180	DCM_vs_Donor	DCM
0	0.477520759	0.582	0.288	0	FLI1	DCM_vs_Donor	DCM
0	-0.523367558	0.37	0.663	0	INPP4B	DCM_vs_Donor	DCM
0	1.952699854	0.396	0.103	0	RPGR	DCM_vs_Donor	DCM
0	1.177068237	0.602	0.309	0	GPCPD1	DCM_vs_Donor	DCM
0	0.843775022	0.638	0.346	0	ZNF83	DCM_vs_Donor	DCM
0	1.143806737	0.484	0.192	0	PELI1	DCM_vs_Donor	DCM
0	-1.373126954	0.282	0.574	0	CCSER1	DCM_vs_Donor	DCM
0	1.190914228	0.762	0.471	0	ARHGEF7	DCM_vs_Donor	DCM
0	1.577753265	0.766	0.475	0	MYO1D	DCM_vs_Donor	DCM
0	1.637813254	0.488	0.197	0	RP5-965F6.2	DCM_vs_Donor	DCM
0	-1.242308861	0.269	0.559	0	ACTN2	DCM_vs_Donor	DCM
0	1.621123394	0.494	0.204	0	DENND3	DCM_vs_Donor	DCM
0	-1.710578451	0.269	0.559	0	GNG7	DCM_vs_Donor	DCM
0	-0.809417291	0.24	0.529	0	AC012360.6	DCM_vs_Donor	DCM
0	1.630057615	0.531	0.242	0	ATP10D	DCM_vs_Donor	DCM
0	1.437961416	0.507	0.218	0	SH3PXD2B	DCM_vs_Donor	DCM
0	-1.120094549	0.258	0.547	0	DAPK2	DCM_vs_Donor	DCM
0	-1.456379982	0.187	0.476	0	CADPS	DCM_vs_Donor	DCM
0	-3.576987501	0.085	0.374	0	RP11-341G5.1	DCM_vs_Donor	DCM
0	1.910660564	0.49	0.201	0	VWF	DCM_vs_Donor	DCM
0	1.040611603	0.688	0.399	0	GMDS	DCM_vs_Donor	DCM
0	-0.787398483	0.325	0.613	0	PPM1L	DCM_vs_Donor	DCM
0	1.3393653	0.547	0.26	0	CHSY1	DCM_vs_Donor	DCM
0	-1.294123662	0.188	0.475	0	RP11-626E13.1	DCM_vs_Donor	DCM
0	0.903855494	0.61	0.323	0	PRKD1	DCM_vs_Donor	DCM
0	-1.234462919	0.23	0.516	0	HOMER1	DCM_vs_Donor	DCM
0	2.022910555	0.385	0.099	0	KIAA1462	DCM_vs_Donor	DCM
0	0.915758135	0.59	0.304	0	IP6K2	DCM_vs_Donor	DCM
0	1.11849219	0.57	0.284	0	SWAP70	DCM_vs_Donor	DCM
0	2.125493236	0.362	0.077	0	TRIM22	DCM_vs_Donor	DCM
0	1.085718214	0.517	0.233	0	SKI	DCM_vs_Donor	DCM
0	1.121543337	0.518	0.234	0	RNF217	DCM_vs_Donor	DCM
0	-1.184956651	0.367	0.651	0	CHPT1	DCM_vs_Donor	DCM
0	0.844043843	0.416	0.132	0	ARHGAP18	DCM_vs_Donor	DCM
0	-1.24065382	0.188	0.472	0	STK33	DCM_vs_Donor	DCM
0	-1.166974631	0.383	0.666	0	HDAC9	DCM_vs_Donor	DCM
0	-2.060587045	0.204	0.487	0	FAM189A2	DCM_vs_Donor	DCM
0	-1.806636557	0.228	0.511	0	GAS2	DCM_vs_Donor	DCM
0	1.39213375	0.51	0.227	0	ZNF160	DCM_vs_Donor	DCM
0	0.78733116	0.567	0.284	0	ALG13	DCM_vs_Donor	DCM
0	1.15080789	0.587	0.304	0	TMTC2	DCM_vs_Donor	DCM
0	-1.037067909	0.281	0.564	0	CAV2	DCM_vs_Donor	DCM
0	1.156003763	0.758	0.476	0	CDK17	DCM_vs_Donor	DCM
0	0.944687146	0.61	0.328	0	DPYSL2	DCM_vs_Donor	DCM
0	0.90462173	0.79	0.509	0	CYTH3	DCM_vs_Donor	DCM
0	1.43577339	0.511	0.23	0	RIN3	DCM_vs_Donor	DCM
0	-2.139846065	0.163	0.444	0	ARL17B	DCM_vs_Donor	DCM
0	1.62563764	0.618	0.337	0	MICAL2	DCM_vs_Donor	DCM
0	2.815474346	0.35	0.069	0	TMCC3	DCM_vs_Donor	DCM
0	-1.632102514	0.182	0.462	0	RP11-84A1.3	DCM_vs_Donor	DCM
0	3.519305511	0.31	0.03	0	TMEM233	DCM_vs_Donor	DCM
0	-2.975387072	0.18	0.46	0	NMRK2	DCM_vs_Donor	DCM
0	1.530514204	0.416	0.136	0	CD9	DCM_vs_Donor	DCM
0	-2.309951312	0.196	0.476	0	ANKRD9	DCM_vs_Donor	DCM
0	-1.928844889	0.199	0.479	0	AC005358.3	DCM_vs_Donor	DCM
0	0.897536592	0.627	0.348	0	EML4	DCM_vs_Donor	DCM
0	-2.777901254	0.165	0.444	0	ASB18	DCM_vs_Donor	DCM
0	-1.231718092	0.205	0.484	0	RAMP1	DCM_vs_Donor	DCM
0	-1.146739911	0.376	0.655	0	CHN2	DCM_vs_Donor	DCM
0	-1.573429883	0.183	0.462	0	RP11-400K9.4	DCM_vs_Donor	DCM
0	0.398232613	0.718	0.439	0	ATP8B1	DCM_vs_Donor	DCM
0	1.930523306	0.369	0.091	0	SLC2A3	DCM_vs_Donor	DCM
0	0.956064242	0.608	0.33	0	CRIM1	DCM_vs_Donor	DCM
0	1.373653921	0.739	0.461	0	ADIPOR2	DCM_vs_Donor	DCM
0	0.958168141	0.595	0.318	0	ADAMTS9	DCM_vs_Donor	DCM
0	-1.484476819	0.317	0.594	0	TACC2	DCM_vs_Donor	DCM
0	1.320386898	0.491	0.215	0	CTTNBP2NL	DCM_vs_Donor	DCM
0	1.555964499	0.417	0.141	0	PRKX	DCM_vs_Donor	DCM
0	1.524496249	0.413	0.137	0	AC018816.3	DCM_vs_Donor	DCM
0	1.333474637	0.368	0.093	0	SPSB1	DCM_vs_Donor	DCM
0	-1.364189764	0.221	0.496	0	RP11-650J17.1	DCM_vs_Donor	DCM
0	1.104474551	0.876	0.602	0	TMTC1	DCM_vs_Donor	DCM
0	1.331422928	0.569	0.295	0	PXN	DCM_vs_Donor	DCM
0	-2.618142032	0.303	0.577	0	C15orf41	DCM_vs_Donor	DCM
0	1.128044183	0.48	0.207	0	NLRP1	DCM_vs_Donor	DCM
0	-0.866286215	0.241	0.514	0	MPP3	DCM_vs_Donor	DCM
0	-1.096313162	0.362	0.634	0	RCAN2	DCM_vs_Donor	DCM
0	1.371079604	0.864	0.592	0	SASH1	DCM_vs_Donor	DCM
0	1.77174472	0.468	0.196	0	PAPSS2	DCM_vs_Donor	DCM
0	1.280631721	0.908	0.636	0	DOCK1	DCM_vs_Donor	DCM
0	-2.936919297	0.12	0.392	0	TESC	DCM_vs_Donor	DCM
0	1.266749465	0.627	0.355	0	DOCK6	DCM_vs_Donor	DCM
0	0.80532575	0.679	0.408	0	DICER1	DCM_vs_Donor	DCM
0	-2.158924962	0.291	0.562	0	MYL9	DCM_vs_Donor	DCM
0	0.779189985	0.674	0.403	0	COPA	DCM_vs_Donor	DCM
0	0.883409255	0.676	0.405	0	ITPR1	DCM_vs_Donor	DCM
0	1.359880271	0.433	0.162	0	SPRY1	DCM_vs_Donor	DCM
0	1.650238639	0.386	0.115	0	ADAMTS1	DCM_vs_Donor	DCM
0	-0.729370153	0.358	0.628	0	PLCXD3	DCM_vs_Donor	DCM
0	1.70600449	0.467	0.197	0	F8	DCM_vs_Donor	DCM
0	-1.40628125	0.201	0.471	0	TXLNB	DCM_vs_Donor	DCM
0	1.197117306	0.551	0.282	0	ASAP2	DCM_vs_Donor	DCM
0	-1.536984145	0.285	0.554	0	SEMA3C	DCM_vs_Donor	DCM
0	-0.998155805	0.206	0.475	0	MLF1	DCM_vs_Donor	DCM
0	0.759242533	0.621	0.352	0	FCHO2	DCM_vs_Donor	DCM
0	0.961684831	0.575	0.306	0	MYO6	DCM_vs_Donor	DCM
0	-1.434995038	0.293	0.561	0	RP11-385J1.2	DCM_vs_Donor	DCM
0	-1.106282936	0.193	0.461	0	TRIM54	DCM_vs_Donor	DCM
0	1.535281318	0.462	0.194	0	SH3BP5	DCM_vs_Donor	DCM
0	1.007330635	0.542	0.274	0	ELOVL5	DCM_vs_Donor	DCM
0	-1.937472483	0.188	0.456	0	RPL3L	DCM_vs_Donor	DCM
0	-0.510304914	0.203	0.471	0	PEBP4	DCM_vs_Donor	DCM
0	2.17816203	0.573	0.305	0	TBCD	DCM_vs_Donor	DCM
0	-1.256907717	0.2	0.467	0	KBTBD12	DCM_vs_Donor	DCM
0	0.906153709	0.521	0.254	0	PLCE1	DCM_vs_Donor	DCM
0	1.016888347	0.614	0.348	0	PPP1CB	DCM_vs_Donor	DCM
0	2.05281769	0.451	0.185	0	PRICKLE2	DCM_vs_Donor	DCM
0	1.749297664	0.83	0.564	0	WWTR1	DCM_vs_Donor	DCM
0	0.697606102	0.814	0.548	0	WASF2	DCM_vs_Donor	DCM
0	-1.72540971	0.248	0.513	0	USP28	DCM_vs_Donor	DCM
0	1.312786719	0.823	0.558	0	COL4A1	DCM_vs_Donor	DCM
0	-1.915384751	0.229	0.493	0	KIF26B	DCM_vs_Donor	DCM
0	0.934892842	0.503	0.239	0	CHIC2	DCM_vs_Donor	DCM
0	1.781924471	0.443	0.179	0	ANO2	DCM_vs_Donor	DCM
0	0.726661518	0.825	0.561	0	RBMS3-AS3	DCM_vs_Donor	DCM
0	-1.211627667	0.257	0.52	0	HSPB7	DCM_vs_Donor	DCM
0	-0.844305275	0.199	0.462	0	MYOM3	DCM_vs_Donor	DCM
0	-2.261097022	0.174	0.437	0	RP11-439H8.4	DCM_vs_Donor	DCM
0	-1.111308839	0.212	0.475	0	ATP1B1	DCM_vs_Donor	DCM
0	0.541164906	0.538	0.275	0	WIPF1	DCM_vs_Donor	DCM
0	1.397550062	0.443	0.18	0	AFAP1	DCM_vs_Donor	DCM
0	-0.755779914	0.352	0.615	0	ANK3	DCM_vs_Donor	DCM
0	2.592596639	0.629	0.366	0	GALNT18	DCM_vs_Donor	DCM
0	0.83615273	0.697	0.434	0	NOD1	DCM_vs_Donor	DCM
0	0.789281068	0.578	0.315	0	MAP4K5	DCM_vs_Donor	DCM
0	-1.80799706	0.284	0.546	0	STXBP6	DCM_vs_Donor	DCM
0	-2.018048809	0.513	0.775	0	SLC8A1	DCM_vs_Donor	DCM
0	1.307675703	0.376	0.114	0	PROS1	DCM_vs_Donor	DCM
0	-2.000611115	0.222	0.484	0	SLC38A1	DCM_vs_Donor	DCM
0	-1.712201838	0.441	0.703	0	PRKAG2	DCM_vs_Donor	DCM
0	-1.383797596	0.236	0.497	0	SMYD2	DCM_vs_Donor	DCM
0	0.692116767	0.746	0.485	0	RUFY3	DCM_vs_Donor	DCM
0	-1.515492519	0.231	0.492	0	SLC4A4	DCM_vs_Donor	DCM
0	-5.578297991	0.038	0.299	0	MYL7	DCM_vs_Donor	DCM
0	-0.566967469	0.217	0.478	0	LMOD2	DCM_vs_Donor	DCM
0	1.664151825	0.443	0.182	0	EGFL7	DCM_vs_Donor	DCM
0	3.986488424	0.298	0.038	0	SERPINE1	DCM_vs_Donor	DCM
0	1.369301056	0.422	0.162	0	TRIM5	DCM_vs_Donor	DCM
0	2.971799771	0.303	0.043	0	NLGN4Y	DCM_vs_Donor	DCM
0	0.579297208	0.426	0.685	0	PDK4	DCM_vs_Donor	DCM
0	0.624959504	0.662	0.403	0	STX12	DCM_vs_Donor	DCM
0	0.649208207	0.754	0.495	0	COBLL1	DCM_vs_Donor	DCM
0	0.960430622	0.466	0.207	0	TBC1D9	DCM_vs_Donor	DCM
0	1.170763865	0.757	0.498	0	SH3RF1	DCM_vs_Donor	DCM
0	0.864386003	0.532	0.273	0	C12orf79	DCM_vs_Donor	DCM
0	0.770281395	0.523	0.264	0	BAZ1A	DCM_vs_Donor	DCM
0	-1.241859493	0.306	0.565	0	SEMA5A	DCM_vs_Donor	DCM
0	1.831900037	0.383	0.125	0	MCF2L2	DCM_vs_Donor	DCM
0	-1.301060395	0.37	0.628	0	SDK1	DCM_vs_Donor	DCM
0	-0.759831982	0.203	0.46	0	POPDC2	DCM_vs_Donor	DCM
0	-3.505365623	0.107	0.364	0	RP11-19O2.1	DCM_vs_Donor	DCM
0	-1.987487868	0.186	0.443	0	AC018464.3	DCM_vs_Donor	DCM
0	-0.360040293	0.431	0.688	0	THRB	DCM_vs_Donor	DCM
0	-1.585058049	0.317	0.574	0	KLHL7	DCM_vs_Donor	DCM
0	0.667019162	0.685	0.429	0	IL6ST	DCM_vs_Donor	DCM
0	-1.295010416	0.227	0.483	0	CASZ1	DCM_vs_Donor	DCM
0	-1.063076329	0.205	0.461	0	RP11-223C24.1	DCM_vs_Donor	DCM
0	-1.10709295	0.186	0.442	0	MLIP-AS1	DCM_vs_Donor	DCM
0	0.788940869	0.713	0.457	0	JAK1	DCM_vs_Donor	DCM
0	0.713936281	0.579	0.323	0	MSN	DCM_vs_Donor	DCM
0	0.820068349	0.691	0.435	0	CDC42BPB	DCM_vs_Donor	DCM
0	0.504497965	0.547	0.292	0	DENND2A	DCM_vs_Donor	DCM
0	-1.748646334	0.227	0.482	0	NRAP	DCM_vs_Donor	DCM
0	1.255245234	0.652	0.397	0	KIAA0355	DCM_vs_Donor	DCM
0	0.709535354	0.586	0.331	0	RANBP17	DCM_vs_Donor	DCM
0	-0.709586504	0.305	0.559	0	GTF2IRD1	DCM_vs_Donor	DCM
0	-1.629904178	0.238	0.492	0	ADIFE1	DCM_vs_Donor	DCM
0	2.681286534	0.3	0.047	0	NPPB	DCM_vs_Donor	DCM
0	1.188315892	0.445	0.192	0	CMTM8	DCM_vs_Donor	DCM
0	-1.706349047	0.441	0.694	0	SORBS2	DCM_vs_Donor	DCM
0	0.715968684	0.554	0.302	0	TULP4	DCM_vs_Donor	DCM
0	-0.990843684	0.282	0.534	0	PKP2	DCM_vs_Donor	DCM
0	2.485417595	0.374	0.122	0	NOTCH4	DCM_vs_Donor	DCM
0	-2.069384544	0.213	0.465	0	AQP7	DCM_vs_Donor	DCM
0	2.395069146	0.37	0.118	0	ATP10A	DCM_vs_Donor	DCM
0	1.896707499	0.379	0.127	0	PPP1R16B	DCM_vs_Donor	DCM
0	-1.43099565	0.421	0.672	0	NLGN1	DCM_vs_Donor	DCM
0	-1.31687297	0.242	0.493	0	MDH1	DCM_vs_Donor	DCM
0	1.670104214	0.382	0.131	0	AC159540.1	DCM_vs_Donor	DCM
0	-1.632039007	0.19	0.441	0	LINC00881	DCM_vs_Donor	DCM
0	-1.46115012	0.186	0.437	0	ADRA1A	DCM_vs_Donor	DCM
0	1.309302261	0.499	0.248	0	PCSK5	DCM_vs_Donor	DCM
0	1.611351037	0.369	0.118	0	TMEM204	DCM_vs_Donor	DCM
0	1.379566733	0.428	0.177	0	ID1	DCM_vs_Donor	DCM
0	-0.381013407	0.361	0.611	0	MTFR1	DCM_vs_Donor	DCM
0	2.162248252	0.33	0.08	0	GRASP	DCM_vs_Donor	DCM
0	0.857003601	0.573	0.323	0	BCL2	DCM_vs_Donor	DCM
0	-1.170583133	0.286	0.535	0	GCNT2	DCM_vs_Donor	DCM
0	1.626941253	0.496	0.247	0	KLHL5	DCM_vs_Donor	DCM
0	-1.357241255	0.253	0.502	0	MPC1	DCM_vs_Donor	DCM
0	-1.694113944	0.482	0.731	0	PDE1C	DCM_vs_Donor	DCM
0	0.516066172	0.836	0.587	0	ITPR2	DCM_vs_Donor	DCM
0	1.085162695	0.971	0.722	0	FGD4	DCM_vs_Donor	DCM
0	0.876714863	0.432	0.183	0	PTPRB	DCM_vs_Donor	DCM
0	-1.0495499	0.296	0.544	0	AC011288.2	DCM_vs_Donor	DCM
0	0.967886109	0.455	0.207	0	IFI16	DCM_vs_Donor	DCM
0	1.022239765	0.389	0.141	0	DLGAP1	DCM_vs_Donor	DCM
0	2.358321049	0.314	0.066	0	NOX4	DCM_vs_Donor	DCM
0	0.837788024	0.504	0.256	0	HDGFRP3	DCM_vs_Donor	DCM
0	-0.909179442	0.345	0.593	0	MAPRE2	DCM_vs_Donor	DCM
0	1.278872682	0.407	0.159	0	PODXL	DCM_vs_Donor	DCM
0	-1.795547164	0.444	0.692	0	FAM46A	DCM_vs_Donor	DCM
0	0.811010206	0.575	0.327	0	PER1	DCM_vs_Donor	DCM
0	-1.394933962	0.411	0.658	0	INADL	DCM_vs_Donor	DCM
0	-1.320660546	0.184	0.431	0	ASB15	DCM_vs_Donor	DCM
0	-1.006878689	0.388	0.635	0	RGS6	DCM_vs_Donor	DCM
0	1.364687829	0.412	0.165	0	ACER2	DCM_vs_Donor	DCM
0	0.951156367	0.65	0.404	0	PKD2	DCM_vs_Donor	DCM
0	1.424005252	0.442	0.196	0	GPR116	DCM_vs_Donor	DCM
0	1.879609041	0.375	0.129	0	NDRG1	DCM_vs_Donor	DCM
0	0.606224812	0.525	0.279	0	TLE4	DCM_vs_Donor	DCM
0	1.006720642	0.503	0.257	0	WBP1L	DCM_vs_Donor	DCM
0	1.139482455	0.573	0.327	0	SIPA1L1	DCM_vs_Donor	DCM
0	1.736051405	0.673	0.428	0	ABLIM3	DCM_vs_Donor	DCM
0	1.279251807	0.378	0.133	0	TIPARP	DCM_vs_Donor	DCM
0	-2.236201716	0.247	0.492	0	CORIN	DCM_vs_Donor	DCM
0	1.203463692	0.422	0.177	0	ERG	DCM_vs_Donor	DCM
0	-2.808247056	0.134	0.378	0	AC091969.1	DCM_vs_Donor	DCM
0	-1.343496389	0.375	0.619	0	ABCA1	DCM_vs_Donor	DCM
0	0.910118997	0.442	0.198	0	PDCD4	DCM_vs_Donor	DCM
0	-0.760733674	0.189	0.433	0	ANO5	DCM_vs_Donor	DCM
0	1.387645086	0.355	0.111	0	RGCC	DCM_vs_Donor	DCM
0	0.705007554	0.626	0.382	0	PTPN9	DCM_vs_Donor	DCM
0	0.813815946	0.729	0.485	0	PITPNB	DCM_vs_Donor	DCM
0	0.547976875	0.697	0.453	0	RNF213	DCM_vs_Donor	DCM
0	-1.015597594	0.307	0.55	0	ACO2	DCM_vs_Donor	DCM
0	1.621542507	0.39	0.147	0	ELTD1	DCM_vs_Donor	DCM
0	1.124634249	0.447	0.204	0	RIMKLB	DCM_vs_Donor	DCM
0	1.000321091	0.438	0.195	0	RASGRF2	DCM_vs_Donor	DCM
0	1.236438075	0.379	0.136	0	JAM3	DCM_vs_Donor	DCM
0	-1.334451944	0.196	0.439	0	TBX5	DCM_vs_Donor	DCM
0	0.870020968	0.482	0.239	0	B2M	DCM_vs_Donor	DCM
0	-0.974161975	0.452	0.695	0	VWA8	DCM_vs_Donor	DCM
0	-1.403247487	0.301	0.543	0	BZW2	DCM_vs_Donor	DCM
0	1.659052415	0.328	0.086	0	IFI44L	DCM_vs_Donor	DCM
0	-1.811829492	0.216	0.458	0	CTD-2537O9.1	DCM_vs_Donor	DCM
0	-1.554710417	0.38	0.622	0	TNIK	DCM_vs_Donor	DCM
0	0.302409428	0.64	0.398	0	EBF1	DCM_vs_Donor	DCM
0	2.416226303	0.296	0.054	0	BAIAP2	DCM_vs_Donor	DCM
0	1.224019188	0.651	0.41	0	SGIP1	DCM_vs_Donor	DCM
0	-0.841921579	0.407	0.648	0	PGM5	DCM_vs_Donor	DCM
0	1.354711129	0.397	0.156	0	MTIFD1L	DCM_vs_Donor	DCM
0	-1.30096121	0.269	0.51	0	PLXNA4	DCM_vs_Donor	DCM
0	2.073075544	0.408	0.167	0	PLSCR4	DCM_vs_Donor	DCM
0	0.656844921	0.536	0.296	0	GALNT2	DCM_vs_Donor	DCM
0	-2.652440169	0.163	0.403	0	AC079135.1	DCM_vs_Donor	DCM
0	1.120321367	0.417	0.177	0	MYO1B	DCM_vs_Donor	DCM
0	-1.547564826	0.251	0.491	0	GAB3	DCM_vs_Donor	DCM
0	-1.857168947	0.365	0.605	0	ACTC1	DCM_vs_Donor	DCM
0	1.434203299	0.381	0.142	0	TLE1	DCM_vs_Donor	DCM
0	-1.112755409	0.622	0.861	0	LINC00486	DCM_vs_Donor	DCM
0	-0.97206939	0.356	0.595	0	MITF	DCM_vs_Donor	DCM
0	0.510898845	0.85	0.611	0	PPP3CA	DCM_vs_Donor	DCM
0	1.160479533	0.413	0.174	0	CD59	DCM_vs_Donor	DCM
0	-2.373020005	0.168	0.407	0	ART3	DCM_vs_Donor	DCM
0	1.090197446	0.651	0.413	0	SNED1	DCM_vs_Donor	DCM
0	0.620599583	0.77	0.532	0	PRRC2C	DCM_vs_Donor	DCM
0	0.738221483	0.61	0.372	0	CNST	DCM_vs_Donor	DCM
0	1.060784153	0.637	0.399	0	PPARG	DCM_vs_Donor	DCM
0	1.216713341	0.491	0.253	0	GLIS3	DCM_vs_Donor	DCM
0	0.767368693	0.586	0.348	0	STK24	DCM_vs_Donor	DCM
0	2.048360363	0.322	0.084	0	RASIP1	DCM_vs_Donor	DCM
0	-0.991776638	0.375	0.612	0	LCLAT1	DCM_vs_Donor	DCM
0	0.812356632	0.582	0.345	0	PIK3CA	DCM_vs_Donor	DCM
0	1.987373575	0.999	0.762	0	FKBP5	DCM_vs_Donor	DCM
0	0.710982218	0.756	0.519	0	SMURF2	DCM_vs_Donor	DCM
0	-1.952674531	0.241	0.478	0	PYGB	DCM_vs_Donor	DCM
0	1.933151726	0.334	0.098	0	GALNT15	DCM_vs_Donor	DCM
0	-1.169269212	0.207	0.443	0	SNTA1	DCM_vs_Donor	DCM
0	1.066636075	0.604	0.368	0	PDE4B	DCM_vs_Donor	DCM
0	0.396361744	0.716	0.48	0	CREB5	DCM_vs_Donor	DCM
0	1.484334696	0.39	0.155	0	BTNL9	DCM_vs_Donor	DCM
0	-1.284991821	0.549	0.784	0	ATP2B4	DCM_vs_Donor	DCM
0	1.064645679	0.411	0.176	0	GNB4	DCM_vs_Donor	DCM
0	1.080840782	0.566	0.331	0	NPAS3	DCM_vs_Donor	DCM
0	0.770506774	0.537	0.303	0	INPP4A	DCM_vs_Donor	DCM
0	0.716478673	0.532	0.298	0	FAM118A	DCM_vs_Donor	DCM
0	1.407731185	0.391	0.157	0	LNX1	DCM_vs_Donor	DCM
0	0.854804553	0.444	0.21	0	MIS18BP1	DCM_vs_Donor	DCM
0	1.240080722	0.739	0.505	0	MLLT4	DCM_vs_Donor	DCM
0	1.077635942	0.488	0.254	0	ZNF251	DCM_vs_Donor	DCM
0	1.375189993	0.372	0.138	0	IRS2	DCM_vs_Donor	DCM
0	-1.371156664	0.339	0.573	0	MACROD2	DCM_vs_Donor	DCM
0	-1.264556318	0.24	0.473	0	NNT-AS1	DCM_vs_Donor	DCM
0	-1.26056584	0.405	0.638	0	TBX20	DCM_vs_Donor	DCM
0	0.650687601	0.497	0.264	0	AP2A2	DCM_vs_Donor	DCM
0	-0.815607452	0.395	0.628	0	HIF1A-AS2	DCM_vs_Donor	DCM
0	0.962773601	0.753	0.52	0	RALGAPA2	DCM_vs_Donor	DCM
0	-1.39007357	0.325	0.557	0	KCNMB2	DCM_vs_Donor	DCM
0	-1.217603656	0.3	0.532	0	MAGED1	DCM_vs_Donor	DCM
0	-0.736432081	0.327	0.559	0	NR6A1	DCM_vs_Donor	DCM
0	0.669295315	0.658	0.426	0	ATXN3	DCM_vs_Donor	DCM
0	0.771537437	0.681	0.449	0	FLJ27365	DCM_vs_Donor	DCM
0	-1.891962252	0.215	0.447	0	PPAPDC3	DCM_vs_Donor	DCM
0	1.332182138	0.35	0.118	0	CHST7	DCM_vs_Donor	DCM
0	0.625870403	0.571	0.339	0	GATAD2A	DCM_vs_Donor	DCM
0	-0.989116467	0.31	0.541	0	ETFDH	DCM_vs_Donor	DCM
0	-0.913957689	0.418	0.649	0	HMGN3	DCM_vs_Donor	DCM
0	1.13489863	0.515	0.284	0	SLC44A1	DCM_vs_Donor	DCM
0	0.954654917	0.404	0.173	0	LAMA3	DCM_vs_Donor	DCM
0	-1.095155364	0.255	0.486	0	AC002066.1	DCM_vs_Donor	DCM
0	0.484798723	0.72	0.489	0	PDS5B	DCM_vs_Donor	DCM
0	1.491271667	0.353	0.122	0	IL4R	DCM_vs_Donor	DCM
0	0.915720618	0.596	0.365	0	SETBP1	DCM_vs_Donor	DCM
0	1.073330409	0.473	0.242	0	BACE2	DCM_vs_Donor	DCM
0	-1.174758358	0.464	0.695	0	PHLDB2	DCM_vs_Donor	DCM
0	-1.224551151	0.289	0.519	0	DAB1	DCM_vs_Donor	DCM
0	-0.47715577	0.316	0.546	0	AIG1	DCM_vs_Donor	DCM
0	-0.849567796	0.325	0.555	0	LMO7	DCM_vs_Donor	DCM
0	0.737548221	0.556	0.326	0	TASP1	DCM_vs_Donor	DCM
0	-0.979805496	0.47	0.7	0	DTNA	DCM_vs_Donor	DCM
0	1.659244708	0.359	0.129	0	PIP5K1C	DCM_vs_Donor	DCM
0	1.847837997	0.372	0.143	0	LINC01088	DCM_vs_Donor	DCM
0	-1.789020686	0.226	0.455	0	BSG	DCM_vs_Donor	DCM
0	0.690274587	0.824	0.595	0	TMEM165	DCM_vs_Donor	DCM
0	1.327180843	0.347	0.118	0	TSPYL2	DCM_vs_Donor	DCM
0	-2.295554356	0.201	0.43	0	MGAT4C	DCM_vs_Donor	DCM
0	-0.871802221	0.533	0.762	0	RP11-1000B6.3	DCM_vs_Donor	DCM
0	0.518315661	0.693	0.464	0	ARHGAP29	DCM_vs_Donor	DCM
0	0.717677876	0.521	0.293	0	PRKD3	DCM_vs_Donor	DCM
0	-1.056338648	0.416	0.644	0	OGDH	DCM_vs_Donor	DCM
0	0.919753287	0.541	0.313	0	B4GALT5	DCM_vs_Donor	DCM
0	-1.78746907	0.222	0.45	0	SLC12A7	DCM_vs_Donor	DCM
0	1.172832573	0.373	0.145	0	ZC3HAV1	DCM_vs_Donor	DCM
0	0.731757179	0.594	0.366	0	ATF6	DCM_vs_Donor	DCM
0	-1.75672746	0.189	0.417	0	SLC4A3	DCM_vs_Donor	DCM
0	-1.197301871	0.283	0.51	0	ADAM23	DCM_vs_Donor	DCM
0	-1.203435386	0.304	0.531	0	TRIQK	DCM_vs_Donor	DCM
0	1.476524856	0.405	0.178	0	SH2D3C	DCM_vs_Donor	DCM
0	-1.152424978	0.213	0.44	0	TMEM116	DCM_vs_Donor	DCM
0	0.791689413	0.789	0.562	0	SMARCA2	DCM_vs_Donor	DCM
0	0.623555043	0.502	0.275	0	PTBP3	DCM_vs_Donor	DCM
0	0.788978522	0.8	0.574	0	GSN	DCM_vs_Donor	DCM
0	0.809613005	0.684	0.458	0	ANKRD36	DCM_vs_Donor	DCM
0	0.509941538	0.534	0.308	0	FUT8	DCM_vs_Donor	DCM
0	1.485458245	0.378	0.152	0	WARS	DCM_vs_Donor	DCM
0	0.989618057	0.611	0.385	0	SRGAP1	DCM_vs_Donor	DCM
0	-1.456823705	0.178	0.403	0	LRRC53	DCM_vs_Donor	DCM
0	3.052596537	0.259	0.034	0	ITGA10	DCM_vs_Donor	DCM
0	-0.694057914	0.28	0.505	0	FAM134B	DCM_vs_Donor	DCM
0	-1.596191011	0.404	0.629	0	ENOX1	DCM_vs_Donor	DCM
0	-1.473996953	0.274	0.499	0	ACSS2	DCM_vs_Donor	DCM
0	0.635943812	0.882	0.657	0	APP	DCM_vs_Donor	DCM
0	-0.677386083	0.239	0.463	0	EIF1B	DCM_vs_Donor	DCM
0	-0.530134278	0.334	0.558	0	TMEM164	DCM_vs_Donor	DCM
0	0.672145727	0.53	0.306	0	EFR3A	DCM_vs_Donor	DCM
0	1.81652004	0.333	0.109	0	FKBP1A	DCM_vs_Donor	DCM
0	-1.538878481	0.208	0.432	0	SLC41A1	DCM_vs_Donor	DCM
0	1.195208943	0.391	0.167	0	RAB8B	DCM_vs_Donor	DCM
0	0.812755638	0.493	0.269	0	NDEL1	DCM_vs_Donor	DCM
0	1.050777845	0.793	0.57	0	ZHX3	DCM_vs_Donor	DCM
0	-0.947177017	0.338	0.561	0	ABCC5	DCM_vs_Donor	DCM
0	0.625383097	0.525	0.302	0	SEC24D	DCM_vs_Donor	DCM
0	0.818138963	0.542	0.319	0	BACH2	DCM_vs_Donor	DCM
0	-1.188793637	0.322	0.545	0	TMOD1	DCM_vs_Donor	DCM
0	0.89980604	0.462	0.239	0	PARP4	DCM_vs_Donor	DCM
0	-2.005211718	0.156	0.379	0	CTD-3253I12.1	DCM_vs_Donor	DCM
0	-1.333577127	0.219	0.442	0	CHCHD10	DCM_vs_Donor	DCM
0	0.625574438	0.71	0.487	0	ASCC3	DCM_vs_Donor	DCM
0	0.879305068	0.487	0.264	0	SPTLC2	DCM_vs_Donor	DCM
0	-0.949640575	0.342	0.565	0	HADHB	DCM_vs_Donor	DCM
0	0.771329597	0.464	0.242	0	PARP14	DCM_vs_Donor	DCM
0	-0.866079607	0.407	0.629	0	TMEM161B-AS1	DCM_vs_Donor	DCM
0	1.529471609	0.383	0.161	0	SHANK3	DCM_vs_Donor	DCM
0	0.819069837	0.617	0.395	0	SLC4A7	DCM_vs_Donor	DCM
0	2.108584776	0.324	0.103	0	CPAMD8	DCM_vs_Donor	DCM
0	-1.196076652	0.377	0.598	0	RASGRP3	DCM_vs_Donor	DCM
0	0.757640777	0.496	0.275	0	SNX25	DCM_vs_Donor	DCM
0	-1.153775485	0.258	0.479	0	LAPTM4B	DCM_vs_Donor	DCM
0	1.008502403	0.58	0.359	0	YES1	DCM_vs_Donor	DCM
0	-0.770066111	0.31	0.53	0	GARNL3	DCM_vs_Donor	DCM
0	-0.972904199	0.309	0.529	0	ADCY6	DCM_vs_Donor	DCM
0	0.681310911	0.512	0.292	0	MBD2	DCM_vs_Donor	DCM
0	0.874164148	0.434	0.214	0	CDC42SE1	DCM_vs_Donor	DCM
0	1.210367684	0.381	0.161	0	FGD5	DCM_vs_Donor	DCM
0	-1.072197207	0.191	0.411	0	TRIM63	DCM_vs_Donor	DCM
0	2.250288502	0.356	0.136	0	PTPN13	DCM_vs_Donor	DCM
0	-1.950155358	0.195	0.415	0	DNAH11	DCM_vs_Donor	DCM
0	0.663031922	0.773	0.553	0	SMURF1	DCM_vs_Donor	DCM
0	0.256450526	0.715	0.495	0	MAML2	DCM_vs_Donor	DCM
0	1.826239328	0.337	0.118	0	RFTN2	DCM_vs_Donor	DCM
0	0.926229742	0.652	0.433	0	CTDSPL	DCM_vs_Donor	DCM
0	-0.253549375	0.461	0.68	0	C4orf29	DCM_vs_Donor	DCM
0	-1.84067915	0.184	0.403	0	TRIM55	DCM_vs_Donor	DCM
0	-1.74733829	0.408	0.627	0	TMEM65	DCM_vs_Donor	DCM
0	0.699110796	0.483	0.264	0	EIF2AK2	DCM_vs_Donor	DCM
0	0.666460077	0.5	0.281	0	NCK2	DCM_vs_Donor	DCM
0	0.563355387	0.62	0.401	0	SF3B1	DCM_vs_Donor	DCM
0	-0.632187878	0.288	0.506	0	ITGA7	DCM_vs_Donor	DCM
0	-0.714501556	0.359	0.577	0	NCKAP5	DCM_vs_Donor	DCM
0	-0.689257765	0.347	0.565	0	CKMT2-AS1	DCM_vs_Donor	DCM
0	0.740621778	0.488	0.27	0	ELK3	DCM_vs_Donor	DCM
0	-1.091350586	0.417	0.634	0	ATP2A2	DCM_vs_Donor	DCM
0	1.542862555	0.368	0.151	0	TPO	DCM_vs_Donor	DCM
0	1.120913447	0.479	0.262	0	MGAT4A	DCM_vs_Donor	DCM
0	-0.608544123	0.454	0.67	0	ENAH	DCM_vs_Donor	DCM
0	-0.838205919	0.446	0.662	0	TBC1D4	DCM_vs_Donor	DCM
0	-0.988073715	0.327	0.543	0	AFG3L2	DCM_vs_Donor	DCM
0	1.165689053	0.369	0.153	0	RASSF1	DCM_vs_Donor	DCM
0	1.127500606	0.425	0.209	0	JADE1	DCM_vs_Donor	DCM
0	1.055447386	0.373	0.157	0	NPDC1	DCM_vs_Donor	DCM
0	1.35052766	0.482	0.266	0	MGLL	DCM_vs_Donor	DCM
0	-2.492584504	0.183	0.398	0	PPP1R1C	DCM_vs_Donor	DCM
0	0.424188767	0.65	0.435	0	RNF130	DCM_vs_Donor	DCM
0	-1.12683346	0.246	0.461	0	GOT1	DCM_vs_Donor	DCM
0	0.734787402	0.546	0.331	0	RAB11FIP3	DCM_vs_Donor	DCM
0	-1.145256837	0.307	0.522	0	RAP1GAP2	DCM_vs_Donor	DCM
0	1.016322946	0.421	0.206	0	CPD	DCM_vs_Donor	DCM
0	0.879388991	0.412	0.197	0	MAN2A1	DCM_vs_Donor	DCM
0	0.785880114	0.489	0.274	0	NCOA7	DCM_vs_Donor	DCM
0	-0.914168569	0.39	0.605	0	MB	DCM_vs_Donor	DCM
0	2.377825768	0.272	0.058	0	KIAA1211L	DCM_vs_Donor	DCM
0	-3.132171632	0.105	0.319	0	CTD-2281M20.1	DCM_vs_Donor	DCM
0	0.85427833	0.511	0.297	0	CREB3L2	DCM_vs_Donor	DCM
0	1.136349824	0.664	0.45	0	KIF13B	DCM_vs_Donor	DCM
0	1.791788855	0.3	0.086	0	CYP1B1-AS1	DCM_vs_Donor	DCM
0	0.5503265	0.705	0.491	0	SEC24B	DCM_vs_Donor	DCM
0	1.664763482	0.711	0.497	0	CADPS2	DCM_vs_Donor	DCM
0	1.254724916	0.347	0.133	0	SRPX	DCM_vs_Donor	DCM
0	0.600621895	0.563	0.349	0	AGO2	DCM_vs_Donor	DCM
0	-0.734777744	0.517	0.731	0	MEIS2	DCM_vs_Donor	DCM
0	1.209755931	0.347	0.133	0	LITAF	DCM_vs_Donor	DCM
0	1.257721096	0.391	0.178	0	IVNS1ABP	DCM_vs_Donor	DCM
0	1.485820323	0.341	0.128	0	INPP5D	DCM_vs_Donor	DCM
0	0.796838174	0.649	0.436	0	STK38	DCM_vs_Donor	DCM
0	-0.774527709	0.441	0.654	0	PXDNL	DCM_vs_Donor	DCM
0	1.158054629	0.425	0.212	0	HPCAL1	DCM_vs_Donor	DCM
0	-0.825296369	0.234	0.447	0	NEK10	DCM_vs_Donor	DCM
0	0.986052815	0.375	0.162	0	NFKBIA	DCM_vs_Donor	DCM
0	0.757651484	0.427	0.214	0	RHOJ	DCM_vs_Donor	DCM
0	-0.915303116	0.383	0.596	0	NNT	DCM_vs_Donor	DCM
0	0.651822195	0.71	0.497	0	HIVEP2	DCM_vs_Donor	DCM
0	1.110106636	0.878	0.665	0	FOXO1	DCM_vs_Donor	DCM
0	1.389944447	0.323	0.111	0	ITGA5	DCM_vs_Donor	DCM
0	-0.91571287	0.297	0.509	0	ALPK3	DCM_vs_Donor	DCM
0	-1.276485432	0.441	0.653	0	MICAL3	DCM_vs_Donor	DCM
0	1.119592174	0.436	0.224	0	ITGA6	DCM_vs_Donor	DCM
0	1.118872137	0.379	0.167	0	LIMK2	DCM_vs_Donor	DCM
0	0.510519186	0.762	0.55	0	AP3B1	DCM_vs_Donor	DCM
0	0.658466436	0.564	0.352	0	ERGIC1	DCM_vs_Donor	DCM
0	0.941190115	0.472	0.26	0	MID1	DCM_vs_Donor	DCM
0	1.503059058	0.329	0.118	0	FAM49A	DCM_vs_Donor	DCM
0	-1.24035828	0.189	0.4	0	TMEM182	DCM_vs_Donor	DCM
0	1.150802254	0.328	0.117	0	CA8	DCM_vs_Donor	DCM
0	2.665512254	0.392	0.181	0	MCF2L	DCM_vs_Donor	DCM
0	1.089920839	0.388	0.177	0	SIN3B	DCM_vs_Donor	DCM
0	0.89053958	0.425	0.214	0	AMOTL1	DCM_vs_Donor	DCM
0	0.779123208	0.428	0.217	0	EIF4A1	DCM_vs_Donor	DCM
0	-0.899746274	0.361	0.572	0	SLC16A1-AS1	DCM_vs_Donor	DCM
0	0.899018202	0.472	0.261	0	PAG1	DCM_vs_Donor	DCM
0	2.550953597	0.336	0.126	0	CFH	DCM_vs_Donor	DCM
0	0.536527972	0.532	0.322	0	TPST1	DCM_vs_Donor	DCM
0	-1.538304342	0.193	0.403	0	RIC3	DCM_vs_Donor	DCM
0	-1.460807401	0.194	0.404	0	ADPRHL1	DCM_vs_Donor	DCM
0	-1.583743674	0.182	0.392	0	C20orf166	DCM_vs_Donor	DCM
0	1.154956936	0.422	0.212	0	TENM4	DCM_vs_Donor	DCM
0	-1.006865362	0.276	0.486	0	RP11-31F15.2	DCM_vs_Donor	DCM
0	-0.506690872	0.51	0.72	0	LTBP1	DCM_vs_Donor	DCM
0	0.520152625	0.598	0.388	0	SPATS2L	DCM_vs_Donor	DCM
0	0.316789635	0.723	0.513	0	IQGAP1	DCM_vs_Donor	DCM
0	1.550421963	0.29	0.08	0	MN1	DCM_vs_Donor	DCM
0	1.080160351	0.397	0.188	0	SPECC1	DCM_vs_Donor	DCM
0	-1.602158516	0.478	0.686	0	TNNT2	DCM_vs_Donor	DCM
0	0.471255102	0.557	0.349	0	CCNI	DCM_vs_Donor	DCM
0	0.775651425	0.616	0.408	0	FNBP1L	DCM_vs_Donor	DCM
0	1.138635059	0.391	0.183	0	WNT2B	DCM_vs_Donor	DCM
0	0.6691637	0.639	0.431	0	GOLPH3	DCM_vs_Donor	DCM
0	0.892314284	0.662	0.454	0	CD99	DCM_vs_Donor	DCM
0	-1.663588266	0.239	0.447	0	CKM	DCM_vs_Donor	DCM
0	-1.096531916	0.216	0.424	0	KCND3	DCM_vs_Donor	DCM
0	-2.230320395	0.163	0.371	0	CPNE4	DCM_vs_Donor	DCM
0	-1.552959089	0.204	0.412	0	MPP7	DCM_vs_Donor	DCM
0	1.368448158	0.361	0.153	0	PALD1	DCM_vs_Donor	DCM
0	0.551441481	0.602	0.394	0	TENC1	DCM_vs_Donor	DCM
0	0.483291493	0.686	0.479	0	GLS	DCM_vs_Donor	DCM
0	-1.089738239	0.464	0.671	0	PPP2R3A	DCM_vs_Donor	DCM
0	-0.60824116	0.443	0.65	0	RP11-761E20.1	DCM_vs_Donor	DCM
0	-1.540615358	0.191	0.398	0	RRAD	DCM_vs_Donor	DCM
0	0.948643224	0.373	0.166	0	UBE2Q2	DCM_vs_Donor	DCM
0	0.743982991	0.362	0.155	0	RRBP1	DCM_vs_Donor	DCM
0	-0.94023734	0.372	0.579	0	EPB41	DCM_vs_Donor	DCM
0	-1.043037208	0.486	0.693	0	PDE4DIP	DCM_vs_Donor	DCM
0	-1.27578661	0.388	0.595	0	SGCD	DCM_vs_Donor	DCM
0	0.550916377	0.816	0.609	0	ROCK1	DCM_vs_Donor	DCM
0	0.840302183	0.755	0.548	0	PACSIN2	DCM_vs_Donor	DCM
0	1.445498466	0.776	0.57	0	EPB41L4A	DCM_vs_Donor	DCM
0	-0.865279443	0.589	0.795	0	CD36	DCM_vs_Donor	DCM
0	0.535139185	0.554	0.348	0	STAT5B	DCM_vs_Donor	DCM
0	-1.083136313	0.422	0.628	0	SLC25A36	DCM_vs_Donor	DCM
0	-0.675933007	0.298	0.504	0	PPM1K	DCM_vs_Donor	DCM
0	1.136485706	0.44	0.234	0	MCTP1	DCM_vs_Donor	DCM
0	-1.083398577	0.387	0.593	0	RP13-143G15.4	DCM_vs_Donor	DCM
0	-0.595972864	0.525	0.731	0	SOX6	DCM_vs_Donor	DCM
0	-1.16725976	0.276	0.482	0	NDRG3	DCM_vs_Donor	DCM
0	-1.353548111	0.299	0.504	0	VIPR2	DCM_vs_Donor	DCM
0	0.508060215	0.616	0.411	0	HOOK3	DCM_vs_Donor	DCM
0	-1.635948026	0.192	0.397	0	PLAG1	DCM_vs_Donor	DCM
0	-1.15051761	0.409	0.614	0	NEBL	DCM_vs_Donor	DCM
0	-1.761751904	0.186	0.391	0	C10orf71	DCM_vs_Donor	DCM
0	-1.020885428	0.29	0.495	0	CADM1	DCM_vs_Donor	DCM
0	0.480805184	0.589	0.384	0	TMOD3	DCM_vs_Donor	DCM
0	-1.261869845	0.262	0.466	0	PRDM16	DCM_vs_Donor	DCM
0	-0.520357365	0.46	0.664	0	ECHDC2	DCM_vs_Donor	DCM
0	0.561000204	0.491	0.287	0	ARPC2	DCM_vs_Donor	DCM
0	0.534116713	0.501	0.297	0	CCNL1	DCM_vs_Donor	DCM
0	0.640552438	0.617	0.413	0	STXBP5	DCM_vs_Donor	DCM
0	0.568158875	0.625	0.421	0	MAP3K3	DCM_vs_Donor	DCM
0	0.778878076	0.382	0.178	0	TPM4	DCM_vs_Donor	DCM
0	0.595913976	0.484	0.28	0	MLXIP	DCM_vs_Donor	DCM
0	-1.02425593	0.362	0.566	0	RILPL1	DCM_vs_Donor	DCM
0	0.486989206	0.58	0.376	0	BCL2L1	DCM_vs_Donor	DCM
0	-1.031143173	0.357	0.56	0	MFSD11	DCM_vs_Donor	DCM
0	1.051129452	0.328	0.125	0	MXD4	DCM_vs_Donor	DCM
0	-2.067853156	0.127	0.33	0	RP11-664H17.1	DCM_vs_Donor	DCM
0	-0.973367342	0.432	0.635	0	TPCN1	DCM_vs_Donor	DCM
0	-0.906478014	0.321	0.524	0	FAM227B	DCM_vs_Donor	DCM
0	1.336082721	0.337	0.134	0	PML	DCM_vs_Donor	DCM
0	1.489405587	0.32	0.117	0	KDM5D	DCM_vs_Donor	DCM
0	-0.642446462	0.365	0.568	0	ST3GAL6	DCM_vs_Donor	DCM
0	0.449040817	0.689	0.486	0	SETX	DCM_vs_Donor	DCM
0	0.59844072	0.578	0.375	0	SYN3	DCM_vs_Donor	DCM
0	-1.110965294	0.257	0.459	0	CTD-3239E11.2	DCM_vs_Donor	DCM
0	1.24158414	0.312	0.11	0	AL163953.3	DCM_vs_Donor	DCM
0	1.11019709	0.387	0.185	0	IGFBP4	DCM_vs_Donor	DCM
0	-1.375887455	0.313	0.515	0	UBE2O	DCM_vs_Donor	DCM
0	0.949186574	0.424	0.222	0	MAPK10	DCM_vs_Donor	DCM
0	1.308106703	0.349	0.147	0	NHS	DCM_vs_Donor	DCM
0	2.000604062	0.238	0.036	0	FOS	DCM_vs_Donor	DCM
0	0.591972271	0.927	0.726	0	FRMD4A	DCM_vs_Donor	DCM
0	0.471833554	0.772	0.571	0	RAB6A	DCM_vs_Donor	DCM
0	0.560700481	0.768	0.567	0	ASXL1	DCM_vs_Donor	DCM
0	1.280352509	0.327	0.126	0	WASF3	DCM_vs_Donor	DCM
0	-0.959233039	0.232	0.433	0	ST7-AS2	DCM_vs_Donor	DCM
0	0.820767778	0.478	0.277	0	CASC15	DCM_vs_Donor	DCM
0	0.556763684	0.584	0.383	0	ABI1	DCM_vs_Donor	DCM
0	-0.773510424	0.518	0.719	0	FRY	DCM_vs_Donor	DCM
0	0.408802589	0.671	0.471	0	SND1	DCM_vs_Donor	DCM
0	-2.69427221	0.185	0.385	0	SH3RF2	DCM_vs_Donor	DCM
0	0.522874237	0.51	0.31	0	CBFB	DCM_vs_Donor	DCM
0	1.526903207	0.308	0.108	0	RPH3AL	DCM_vs_Donor	DCM
0	0.739552246	0.416	0.216	0	ODF2L	DCM_vs_Donor	DCM
0	-1.113433974	0.526	0.726	0	BMPR1A	DCM_vs_Donor	DCM
0	0.471400912	0.556	0.357	0	PHLPP1	DCM_vs_Donor	DCM
0	3.168322937	0.218	0.019	0	WNT9A	DCM_vs_Donor	DCM
0	0.627523642	0.528	0.329	0	EVL	DCM_vs_Donor	DCM
0	1.124187736	0.371	0.172	0	SULF2	DCM_vs_Donor	DCM
0	0.708948402	0.415	0.216	0	ZNF516	DCM_vs_Donor	DCM
0	0.456842616	0.893	0.695	0	ZSWIM6	DCM_vs_Donor	DCM
0	0.256271242	0.341	0.143	0	FN1	DCM_vs_Donor	DCM
0	0.639894374	0.481	0.283	0	PLA2G5	DCM_vs_Donor	DCM
0	2.860509651	0.617	0.419	0	PIK3R3	DCM_vs_Donor	DCM
0	-1.960736582	0.173	0.371	0	SLC29A1	DCM_vs_Donor	DCM
0	0.545980202	0.653	0.455	0	ATXN7L1	DCM_vs_Donor	DCM
0	2.629561624	0.269	0.071	0	P2RY8	DCM_vs_Donor	DCM
0	-1.596931136	0.187	0.385	0	ASB11	DCM_vs_Donor	DCM
0	0.922333207	0.305	0.107	0	TTC39C	DCM_vs_Donor	DCM
0	0.607635154	0.502	0.304	0	SS18	DCM_vs_Donor	DCM
0	0.78465336	0.456	0.258	0	CARD8	DCM_vs_Donor	DCM
0	-1.038599621	0.227	0.425	0	RP11-161I2.1	DCM_vs_Donor	DCM
0	0.530812331	0.8	0.603	0	ADD1	DCM_vs_Donor	DCM
0	0.626840623	0.397	0.2	0	KDM5B	DCM_vs_Donor	DCM
0	-1.168061423	0.314	0.511	0	RP13-143G15.3	DCM_vs_Donor	DCM
0	0.626167554	0.463	0.266	0	USP12	DCM_vs_Donor	DCM
0	-0.636511182	0.316	0.513	0	HOOK2	DCM_vs_Donor	DCM
0	-1.160254201	0.496	0.693	0	PLCL2	DCM_vs_Donor	DCM
0	-1.168444617	0.554	0.751	0	PDE3A	DCM_vs_Donor	DCM
0	0.476960581	0.696	0.499	0	TRPC4AP	DCM_vs_Donor	DCM
0	0.892921823	0.374	0.178	0	LIFPL2	DCM_vs_Donor	DCM
0	0.553363431	0.493	0.297	0	MGMT	DCM_vs_Donor	DCM
0	0.43763562	0.613	0.417	0	STIM1	DCM_vs_Donor	DCM
0	0.696107575	0.392	0.196	0	ANXA2	DCM_vs_Donor	DCM
0	0.492417267	0.682	0.487	0	KIAA1109	DCM_vs_Donor	DCM
0	0.32109999	0.758	0.563	0	HNRNPH1	DCM_vs_Donor	DCM
0	-1.537464191	0.205	0.4	0	DTWD2	DCM_vs_Donor	DCM
0	1.46546169	0.31	0.115	0	STK17B	DCM_vs_Donor	DCM
0	-1.019171039	0.184	0.379	0	GABRB1	DCM_vs_Donor	DCM
0	2.121601061	0.307	0.112	0	SMOC2	DCM_vs_Donor	DCM
0	1.546627548	0.269	0.074	0	POSTN	DCM_vs_Donor	DCM
0	0.618590392	0.437	0.242	0	MAPK1IP1L	DCM_vs_Donor	DCM
0	0.76468199	0.418	0.223	0	FAM126A	DCM_vs_Donor	DCM
0	0.647288725	0.476	0.281	0	YEATS2	DCM_vs_Donor	DCM
0	-0.98971799	0.346	0.54	0	GBAS	DCM_vs_Donor	DCM
0	-0.987338495	0.611	0.805	0	ADK	DCM_vs_Donor	DCM
0	0.660442158	0.554	0.36	0	XRRA1	DCM_vs_Donor	DCM
0	1.12452057	0.687	0.493	0	PARVB	DCM_vs_Donor	DCM
0	0.690215337	0.617	0.423	0	PPM1B	DCM_vs_Donor	DCM
0	0.461575398	0.613	0.419	0	XRCC5	DCM_vs_Donor	DCM
0	-1.156118478	0.407	0.601	0	CMYA5	DCM_vs_Donor	DCM
0	0.918533449	0.324	0.13	0	SDC2	DCM_vs_Donor	DCM
0	-1.16570996	0.332	0.526	0	FBXO32	DCM_vs_Donor	DCM
0	0.933425004	0.389	0.195	0	EBF3	DCM_vs_Donor	DCM
0	-1.632431997	0.192	0.386	0	SYCP3	DCM_vs_Donor	DCM
0	2.803551959	0.247	0.053	0	LTBP2	DCM_vs_Donor	DCM
0	-1.162034048	0.502	0.696	0	PLCL1	DCM_vs_Donor	DCM
0	0.457809935	0.687	0.494	0	CTNNB1	DCM_vs_Donor	DCM
0	0.56071425	0.551	0.358	0	WTAP	DCM_vs_Donor	DCM
0	-0.688824235	0.359	0.552	0	SNURF.1	DCM_vs_Donor	DCM
0	-1.314967421	0.363	0.556	0	GPI	DCM_vs_Donor	DCM
0	0.965246231	0.342	0.149	0	CDC42EP4	DCM_vs_Donor	DCM
0	1.257396326	0.327	0.134	0	SLC35G2	DCM_vs_Donor	DCM
0	0.825187968	0.507	0.314	0	ENOX2	DCM_vs_Donor	DCM
0	0.63009168	0.438	0.245	0	IKBKB	DCM_vs_Donor	DCM
0	-0.760498005	0.334	0.527	0	NHLRC2	DCM_vs_Donor	DCM
0	0.93129305	0.386	0.193	0	BCR	DCM_vs_Donor	DCM
0	-1.637693577	0.207	0.399	0	IDH2	DCM_vs_Donor	DCM
0	0.474923511	0.649	0.457	0	LYST	DCM_vs_Donor	DCM
0	-0.66257139	0.307	0.499	0	STRADB	DCM_vs_Donor	DCM
0	0.571431944	0.515	0.323	0	RHOA	DCM_vs_Donor	DCM
0	0.55327081	0.518	0.326	0	DHX15	DCM_vs_Donor	DCM
0	-0.802344811	0.315	0.507	0	NT5DC1	DCM_vs_Donor	DCM
0	0.338496164	0.641	0.449	0	SEPT7	DCM_vs_Donor	DCM
0	0.672388662	0.478	0.286	0	EEF2K	DCM_vs_Donor	DCM
0	0.778345668	0.425	0.233	0	NASP	DCM_vs_Donor	DCM
0	0.496036601	0.689	0.497	0	SNX9	DCM_vs_Donor	DCM
0	-0.792849305	0.37	0.561	0	GNPTAB	DCM_vs_Donor	DCM
0	0.61325249	0.467	0.276	0	CENPC	DCM_vs_Donor	DCM
0	0.628856196	0.436	0.245	0	TBC1D15	DCM_vs_Donor	DCM
0	-1.552640034	0.236	0.427	0	CERS4	DCM_vs_Donor	DCM
0	0.57414833	0.471	0.28	0	KLF3	DCM_vs_Donor	DCM
0	0.509679933	0.597	0.406	0	INTS6	DCM_vs_Donor	DCM
0	-1.00146338	0.351	0.541	0	EDA	DCM_vs_Donor	DCM
0	-1.007301137	0.358	0.548	0	NUDT4	DCM_vs_Donor	DCM
0	-0.857146852	0.345	0.535	0	SLC7A6	DCM_vs_Donor	DCM
0	1.446179092	0.277	0.087	0	HES1	DCM_vs_Donor	DCM
0	1.216744754	0.333	0.143	0	ZNF189	DCM_vs_Donor	DCM
0	2.176298454	0.253	0.063	0	ARHGEF26	DCM_vs_Donor	DCM
0	1.451903581	0.292	0.102	0	TSHZ1	DCM_vs_Donor	DCM
0	0.662886731	0.409	0.219	0	EPHA4	DCM_vs_Donor	DCM
0	0.792767956	0.361	0.171	0	SETD7	DCM_vs_Donor	DCM
0	1.531141395	0.281	0.092	0	ARAP3	DCM_vs_Donor	DCM
0	0.704214021	0.366	0.177	0	VAV3	DCM_vs_Donor	DCM
0	0.350971605	0.611	0.422	0	RASA2	DCM_vs_Donor	DCM
0	0.412497182	0.497	0.308	0	CDC42SE2	DCM_vs_Donor	DCM
0	1.388442717	0.311	0.122	0	GPM6B	DCM_vs_Donor	DCM
0	-1.335411726	0.238	0.427	0	UBAC1	DCM_vs_Donor	DCM
0	-1.610368865	0.186	0.375	0	VEGFB	DCM_vs_Donor	DCM
0	1.267491453	0.313	0.124	0	ITPKC	DCM_vs_Donor	DCM
0	1.175548586	0.47	0.281	0	TPD52L1	DCM_vs_Donor	DCM
0	0.79497447	0.821	0.632	0	TCF7L2	DCM_vs_Donor	DCM
0	0.382878599	0.814	0.625	0	TBC1D22A	DCM_vs_Donor	DCM
0	0.482172665	0.665	0.477	0	SCFD2	DCM_vs_Donor	DCM
0	-1.584888065	0.571	0.759	0	DMD	DCM_vs_Donor	DCM
0	1.256966669	0.316	0.128	0	SP110	DCM_vs_Donor	DCM
0	2.073471065	0.224	0.036	0	PDE8B	DCM_vs_Donor	DCM
0	0.469613748	0.626	0.438	0	USP9X	DCM_vs_Donor	DCM
0	1.156054587	0.3	0.112	0	FAM85B	DCM_vs_Donor	DCM
0	-1.429370792	0.275	0.463	0	TANGO2	DCM_vs_Donor	DCM
0	0.638065769	0.575	0.387	0	AHCTF1	DCM_vs_Donor	DCM
0	-1.40002817	0.403	0.591	0	TTN-AS1	DCM_vs_Donor	DCM
0	1.310746871	0.395	0.208	0	TMEM2	DCM_vs_Donor	DCM
0	0.547136877	0.48	0.293	0	CCNL2	DCM_vs_Donor	DCM
0	0.41526857	0.516	0.329	0	ENSA	DCM_vs_Donor	DCM
0	-0.985712253	0.274	0.461	0	RP11-679C8.2	DCM_vs_Donor	DCM
0	0.839895073	0.441	0.254	0	ITPRIP	DCM_vs_Donor	DCM
0	0.725019641	0.387	0.2	0	STAT2	DCM_vs_Donor	DCM
0	1.071654252	0.327	0.14	0	ABCC4	DCM_vs_Donor	DCM
0	0.90682399	0.36	0.173	0	CALM1	DCM_vs_Donor	DCM
0	-0.981385974	0.265	0.452	0	PGP	DCM_vs_Donor	DCM
0	0.966812116	0.355	0.168	0	KLHL2	DCM_vs_Donor	DCM
0	0.75405349	0.415	0.228	0	STK10	DCM_vs_Donor	DCM
0	0.838931668	0.349	0.162	0	HECA	DCM_vs_Donor	DCM
0	0.510958843	0.568	0.381	0	ATXN7	DCM_vs_Donor	DCM
0	0.710401513	0.905	0.719	0	DIAPH2	DCM_vs_Donor	DCM
0	-0.639194418	0.498	0.684	0	DLEU1	DCM_vs_Donor	DCM
0	0.716261199	0.394	0.208	0	DERA	DCM_vs_Donor	DCM
0	0.733063172	0.396	0.21	0	PMM2	DCM_vs_Donor	DCM
0	-1.401835851	0.441	0.627	0	ROR1	DCM_vs_Donor	DCM
0	0.665421211	0.364	0.178	0	MOB3B	DCM_vs_Donor	DCM
0	0.800681492	0.369	0.183	0	USP6NL	DCM_vs_Donor	DCM
0	1.167275085	0.313	0.127	0	PRKD2	DCM_vs_Donor	DCM
0	1.035321408	0.355	0.169	0	SLC9C1	DCM_vs_Donor	DCM
0	0.838027858	0.356	0.17	0	MEOX2	DCM_vs_Donor	DCM
0	0.702318228	0.565	0.379	0	OXNAD1	DCM_vs_Donor	DCM
0	0.409029857	0.718	0.532	0	PIF14	DCM_vs_Donor	DCM
0	0.672075337	0.752	0.567	0	SMC5	DCM_vs_Donor	DCM
0	-1.238543859	0.349	0.534	0	FBXW8	DCM_vs_Donor	DCM
0	-1.07338881	0.29	0.475	0	STARD4-AS1	DCM_vs_Donor	DCM
0	1.067531771	0.315	0.13	0	AGPAT4	DCM_vs_Donor	DCM
0	-1.318607347	0.241	0.426	0	TMEM67	DCM_vs_Donor	DCM
0	0.566481596	0.519	0.334	0	CNTLN	DCM_vs_Donor	DCM
0	0.630269878	0.505	0.32	0	LRP6	DCM_vs_Donor	DCM
0	0.942841489	0.314	0.129	0	C1QTNF1	DCM_vs_Donor	DCM
0	-1.237851898	0.433	0.618	0	GAREM	DCM_vs_Donor	DCM
0	-1.196900507	0.262	0.447	0	PPP1R13L	DCM_vs_Donor	DCM
0	0.943277471	0.35	0.165	0	UGCG	DCM_vs_Donor	DCM
0	-0.646133498	0.395	0.58	0	CFLAR-AS1	DCM_vs_Donor	DCM
0	0.557550247	0.559	0.375	0	DMTF1	DCM_vs_Donor	DCM
0	-2.499743063	0.182	0.366	0	SYT2	DCM_vs_Donor	DCM
0	-1.848134581	0.19	0.374	0	CDK18	DCM_vs_Donor	DCM
0	-0.793425325	0.304	0.488	0	USP13	DCM_vs_Donor	DCM
0	1.681144306	0.265	0.081	0	VEGFC	DCM_vs_Donor	DCM
0	0.589258544	0.632	0.448	0	MLLT3	DCM_vs_Donor	DCM
0	0.847655086	0.38	0.196	0	TSPAN14	DCM_vs_Donor	DCM
0	0.804686215	0.376	0.192	0	OSBPL5	DCM_vs_Donor	DCM
0	0.862000369	0.366	0.182	0	PVRL2	DCM_vs_Donor	DCM
0	1.149493264	0.667	0.484	0	ZFHX3	DCM_vs_Donor	DCM
0	0.691314637	0.371	0.188	0	TPM3	DCM_vs_Donor	DCM
0	0.437887029	0.62	0.437	0	CAMSAP2	DCM_vs_Donor	DCM
0	0.569733091	0.432	0.249	0	EIF2AK3	DCM_vs_Donor	DCM
0	-0.829356052	0.325	0.508	0	KIF9-AS1	DCM_vs_Donor	DCM
0	2.207449266	0.24	0.057	0	CCDC80	DCM_vs_Donor	DCM
0	0.54427516	0.471	0.288	0	CREBRF	DCM_vs_Donor	DCM
0	-3.117980437	0.071	0.254	0	GPNMB	DCM_vs_Donor	DCM
0	0.433883211	0.632	0.449	0	PPP2R2A	DCM_vs_Donor	DCM
0	-2.148088508	0.179	0.362	0	CRYM	DCM_vs_Donor	DCM
0	-1.726882613	0.191	0.374	0	RP11-166P13.4	DCM_vs_Donor	DCM
0	0.782727124	0.352	0.169	0	OTUD7A	DCM_vs_Donor	DCM
0	0.484148665	0.663	0.481	0	AP2B1	DCM_vs_Donor	DCM
0	1.516706384	0.272	0.09	0	KIAA1324L	DCM_vs_Donor	DCM
0	1.37142168	0.329	0.147	0	RP11-638I2.8	DCM_vs_Donor	DCM
0	0.528981106	0.489	0.307	0	KLC1	DCM_vs_Donor	DCM
0	0.482577411	0.614	0.432	0	BRD4	DCM_vs_Donor	DCM
0	0.925736232	0.313	0.131	0	TSHZ3	DCM_vs_Donor	DCM
0	0.73398842	0.347	0.165	0	ATP9A	DCM_vs_Donor	DCM
0	0.611987657	0.539	0.358	0	IFNGR1	DCM_vs_Donor	DCM
0	1.026894142	0.338	0.157	0	VIM	DCM_vs_Donor	DCM
0	-0.669296322	0.293	0.474	0	FASTKD1	DCM_vs_Donor	DCM
0	1.242979648	0.304	0.123	0	GLI3	DCM_vs_Donor	DCM
0	-0.8430682	0.263	0.444	0	COL4A5	DCM_vs_Donor	DCM
0	-0.986205209	0.322	0.503	0	ACAT1	DCM_vs_Donor	DCM
0	0.449863782	0.59	0.409	0	ZFC3H1	DCM_vs_Donor	DCM
0	-1.628038744	0.131	0.312	0	RP11-511B23.2	DCM_vs_Donor	DCM
0	-0.905525217	0.431	0.612	0	C14orf159	DCM_vs_Donor	DCM
0	0.573381397	0.447	0.266	0	PIK3C3	DCM_vs_Donor	DCM
0	0.755230039	0.35	0.169	0	FBN1	DCM_vs_Donor	DCM
0	0.397476724	0.868	0.687	0	GNB1	DCM_vs_Donor	DCM
0	1.11503442	0.533	0.353	0	BNIP3L	DCM_vs_Donor	DCM
0	0.503285803	0.528	0.348	0	PABPC1	DCM_vs_Donor	DCM
0	0.541292542	0.464	0.284	0	RALGAPB	DCM_vs_Donor	DCM
0	0.819855164	0.339	0.159	0	FAM114A1	DCM_vs_Donor	DCM
0	1.505722966	0.364	0.184	0	SPOCK1	DCM_vs_Donor	DCM
0	1.614755444	0.254	0.074	0	SH3BGRL2	DCM_vs_Donor	DCM
0	0.719559151	0.382	0.202	0	CNTRL	DCM_vs_Donor	DCM
0	1.881423588	0.259	0.079	0	EFNB2	DCM_vs_Donor	DCM
0	0.405875378	0.672	0.493	0	SMARCC1	DCM_vs_Donor	DCM
0	1.152536248	0.341	0.162	0	GYPC	DCM_vs_Donor	DCM
0	0.928388927	0.397	0.218	0	SDCBP2-AS1	DCM_vs_Donor	DCM
0	0.808605001	0.48	0.301	0	FLNB	DCM_vs_Donor	DCM
0	0.522508585	0.603	0.424	0	CDYL	DCM_vs_Donor	DCM
0	0.792267895	0.425	0.246	0	MYO15B	DCM_vs_Donor	DCM
0	-0.999156098	0.185	0.364	0	SLC5A1	DCM_vs_Donor	DCM
0	0.778156777	0.35	0.171	0	ELN	DCM_vs_Donor	DCM
0	0.50465289	0.837	0.658	0	KAT6A	DCM_vs_Donor	DCM
0	-0.409280007	0.526	0.705	0	PDE7A	DCM_vs_Donor	DCM
0	0.523786159	0.758	0.58	0	SLC25A13	DCM_vs_Donor	DCM
0	1.11460381	0.322	0.144	0	SLC20A1	DCM_vs_Donor	DCM
0	-1.399359814	0.21	0.388	0	GMPR	DCM_vs_Donor	DCM
0	0.474544665	0.588	0.41	0	ABL2	DCM_vs_Donor	DCM
0	1.778289795	0.31	0.132	0	KCNT2	DCM_vs_Donor	DCM
0	0.7655506	0.358	0.18	0	SPARC	DCM_vs_Donor	DCM
0	1.153850623	0.305	0.127	0	HLA-B	DCM_vs_Donor	DCM
0	0.48656852	0.502	0.324	0	TRPS1	DCM_vs_Donor	DCM
0	0.757884886	0.378	0.2	0	DEPTOR	DCM_vs_Donor	DCM
0	0.702137643	0.424	0.246	0	FAM196A	DCM_vs_Donor	DCM
0	0.66946494	0.418	0.24	0	ST3GAL4	DCM_vs_Donor	DCM
0	-1.051045955	0.292	0.47	0	TOM1L1	DCM_vs_Donor	DCM
0	0.451033782	0.528	0.351	0	PCBP1-AS1	DCM_vs_Donor	DCM
0	-0.694931333	0.354	0.531	0	TRAK2	DCM_vs_Donor	DCM
0	-1.414017973	0.214	0.391	0	MRAS	DCM_vs_Donor	DCM
0	0.666519303	0.382	0.205	0	ATG2B	DCM_vs_Donor	DCM
0	0.453928856	0.493	0.316	0	BCLAF1	DCM_vs_Donor	DCM
0	0.460205134	0.469	0.292	0	KIAA1033	DCM_vs_Donor	DCM
0	-0.769906531	0.376	0.552	0	MEIS1	DCM_vs_Donor	DCM
0	1.100330186	0.273	0.097	0	LEPR	DCM_vs_Donor	DCM
0	0.882039451	0.378	0.202	0	ID3	DCM_vs_Donor	DCM
0	0.77703614	0.356	0.18	0	RYBP	DCM_vs_Donor	DCM
0	0.515854529	0.489	0.313	0	NAMPT	DCM_vs_Donor	DCM
0	-2.110687637	0.173	0.349	0	ANK1	DCM_vs_Donor	DCM
0	1.829115363	0.257	0.081	0	FRMD8	DCM_vs_Donor	DCM
0	0.430713054	0.561	0.386	0	NPHP3	DCM_vs_Donor	DCM
0	0.347600701	0.549	0.374	0	CCM2	DCM_vs_Donor	DCM
0	0.487502274	0.534	0.359	0	STARD9	DCM_vs_Donor	DCM
0	0.659836088	0.466	0.291	0	MARK4	DCM_vs_Donor	DCM
0	2.141771348	0.266	0.091	0	TMEM132C	DCM_vs_Donor	DCM
0	1.113868518	0.33	0.155	0	ETS2	DCM_vs_Donor	DCM
0	0.36841785	0.592	0.417	0	ACTR2	DCM_vs_Donor	DCM
0	1.700678729	0.257	0.082	0	TEAD4	DCM_vs_Donor	DCM
0	0.77505254	0.348	0.173	0	FGFR1OP2	DCM_vs_Donor	DCM
0	1.822328445	0.415	0.24	0	SMAD6	DCM_vs_Donor	DCM
0	0.574865493	0.452	0.277	0	CSNK1D	DCM_vs_Donor	DCM
0	0.606173579	0.493	0.318	0	GALNT1	DCM_vs_Donor	DCM
0	-1.043888164	0.186	0.361	0	MAPK4	DCM_vs_Donor	DCM
0	0.447528892	0.659	0.485	0	MAGI3	DCM_vs_Donor	DCM
0	-0.660552457	0.504	0.678	0	VPS8	DCM_vs_Donor	DCM
0	-0.672646058	0.584	0.758	0	CACNA2D1	DCM_vs_Donor	DCM
0	1.184442316	0.274	0.1	0	IL1R1	DCM_vs_Donor	DCM
0	1.052505277	0.38	0.206	0	BNC2	DCM_vs_Donor	DCM
0	1.027657781	0.32	0.146	0	ERN1	DCM_vs_Donor	DCM
0	1.103479749	0.301	0.127	0	ANXA5	DCM_vs_Donor	DCM
0	-6.518711551	0.003	0.177	0	TSIX	DCM_vs_Donor	DCM
0	1.209285508	0.306	0.132	0	ZFY	DCM_vs_Donor	DCM
0	0.807837399	0.345	0.171	0	PON2	DCM_vs_Donor	DCM
0	0.483237123	0.857	0.683	0	ARID4B	DCM_vs_Donor	DCM
0	0.427578505	0.662	0.489	0	SCLT1	DCM_vs_Donor	DCM
0	0.767414188	0.331	0.158	0	SH3BGRL	DCM_vs_Donor	DCM
0	1.020281773	0.321	0.148	0	HERPUD1	DCM_vs_Donor	DCM
0	0.633953541	0.477	0.304	0	WDFY1	DCM_vs_Donor	DCM
0	2.010016601	0.237	0.064	0	HYAL2	DCM_vs_Donor	DCM
0	-1.030462547	0.28	0.453	0	IRAK1BP1	DCM_vs_Donor	DCM
0	-2.082564461	0.12	0.293	0	CTD-3064M3.7	DCM_vs_Donor	DCM
0	0.458331336	0.516	0.343	0	ETNK1	DCM_vs_Donor	DCM
0	0.57099738	0.418	0.245	0	XRN2	DCM_vs_Donor	DCM
0	0.807391551	0.51	0.337	0	TSHZ2	DCM_vs_Donor	DCM
0	-0.883550839	0.665	0.838	0	NR3C2	DCM_vs_Donor	DCM
0	0.387600573	0.705	0.532	0	FAM208B	DCM_vs_Donor	DCM
0	0.92009852	0.327	0.155	0	GABBR1	DCM_vs_Donor	DCM
0	-0.803224895	0.274	0.446	0	MRPS25	DCM_vs_Donor	DCM
0	-1.125213246	0.275	0.447	0	GSTK1	DCM_vs_Donor	DCM
0	0.526155493	0.418	0.246	0	CHST11	DCM_vs_Donor	DCM
0	-1.719298421	0.276	0.448	0	ACTG1	DCM_vs_Donor	DCM
0	-0.352394647	0.51	0.681	0	CERS6	DCM_vs_Donor	DCM
0	0.344267924	0.466	0.295	0	TBC1D12	DCM_vs_Donor	DCM
0	0.443072562	0.535	0.364	0	SEC23A	DCM_vs_Donor	DCM
0	0.486611251	0.736	0.565	0	NSF	DCM_vs_Donor	DCM
0	0.4835738	0.555	0.384	0	PPP4R1	DCM_vs_Donor	DCM
0	0.899522432	0.929	0.758	0	INSR	DCM_vs_Donor	DCM
0	-1.38311884	0.227	0.398	0	MFN2	DCM_vs_Donor	DCM
0	1.276640556	0.34	0.169	0	FBXO31	DCM_vs_Donor	DCM
0	-1.435589429	0.227	0.398	0	TMEM38A	DCM_vs_Donor	DCM
0	0.80315162	0.305	0.134	0	TTLL7	DCM_vs_Donor	DCM
0	-2.046828609	0.175	0.346	0	LINC00571	DCM_vs_Donor	DCM
0	-0.610297987	0.377	0.547	0	GNG12-AS1	DCM_vs_Donor	DCM
0	0.449056367	0.746	0.576	0	XRN1	DCM_vs_Donor	DCM
0	1.597613859	0.258	0.088	0	COLGALT2	DCM_vs_Donor	DCM
0	0.781127545	0.326	0.156	0	IFNAR2	DCM_vs_Donor	DCM
0	1.172848621	0.357	0.187	0	OSBPL6	DCM_vs_Donor	DCM
0	1.177446759	0.298	0.128	0	GNAI2	DCM_vs_Donor	DCM
0	0.655831559	0.347	0.177	0	SUB1	DCM_vs_Donor	DCM
0	0.687067432	0.448	0.278	0	KIAA0825	DCM_vs_Donor	DCM
0	-0.604774187	0.197	0.367	0	PPP1R14C	DCM_vs_Donor	DCM
0	0.555781294	0.415	0.245	0	CASD1	DCM_vs_Donor	DCM
0	-1.249938569	0.189	0.359	0	PPP1R3A	DCM_vs_Donor	DCM
0	0.805031087	0.622	0.452	0	CYTH1	DCM_vs_Donor	DCM
0	0.442588829	0.524	0.355	0	CD58	DCM_vs_Donor	DCM
0	1.30510312	0.651	0.482	0	SNRK	DCM_vs_Donor	DCM
0	0.427277286	0.524	0.355	0	RBM5	DCM_vs_Donor	DCM
0	0.504768536	0.457	0.288	0	FAM177A1	DCM_vs_Donor	DCM
0	-1.054965181	0.295	0.464	0	SLC27A1	DCM_vs_Donor	DCM
0	1.333146078	0.256	0.087	0	IFI44	DCM_vs_Donor	DCM
0	1.192569078	0.266	0.097	0	SLC9A7	DCM_vs_Donor	DCM
0	1.072509852	0.326	0.157	0	FZD4	DCM_vs_Donor	DCM
0	0.794465033	0.426	0.257	0	PRRX1	DCM_vs_Donor	DCM
0	-0.724900624	0.409	0.578	0	DENND1B	DCM_vs_Donor	DCM
0	-0.743064982	0.468	0.637	0	RHOQ	DCM_vs_Donor	DCM
0	0.533891165	0.434	0.265	0	SEPT10	DCM_vs_Donor	DCM
0	1.245460291	0.436	0.267	0	SEPT11	DCM_vs_Donor	DCM
0	0.505060754	0.6	0.431	0	PIF3	DCM_vs_Donor	DCM
0	-0.642834035	0.443	0.612	0	PLEKHA2	DCM_vs_Donor	DCM
0	0.453731316	0.496	0.327	0	UHRF2	DCM_vs_Donor	DCM
0	0.687994093	0.361	0.192	0	GLUD1	DCM_vs_Donor	DCM
0	0.509230184	0.582	0.413	0	ACER3	DCM_vs_Donor	DCM
0	0.560649583	0.434	0.265	0	PPM1D	DCM_vs_Donor	DCM
0	-0.628206855	0.455	0.624	0	ZNF565	DCM_vs_Donor	DCM
0	0.467446283	0.637	0.468	0	MAPK1	DCM_vs_Donor	DCM
0	-1.086046551	0.553	0.722	0	IL1RAPL1	DCM_vs_Donor	DCM
0	0.500032075	0.783	0.615	0	HNRNPA2B1	DCM_vs_Donor	DCM
0	0.992547613	0.915	0.747	0	C10orf11	DCM_vs_Donor	DCM
0	1.603368522	0.227	0.059	0	NCKIPSD	DCM_vs_Donor	DCM
0	-1.932473712	0.159	0.327	0	PTP4A3	DCM_vs_Donor	DCM
0	-1.831177832	0.141	0.309	0	RP11-308N19.4	DCM_vs_Donor	DCM
0	-1.307867076	0.248	0.416	0	MAN1C1	DCM_vs_Donor	DCM
0	-0.982514201	0.46	0.628	0	ANK2	DCM_vs_Donor	DCM
0	0.9081148	0.292	0.124	0	DPYSL3	DCM_vs_Donor	DCM
0	0.439074261	0.471	0.303	0	CD2AP	DCM_vs_Donor	DCM
0	0.464251731	0.439	0.271	0	RP11-514P8.6	DCM_vs_Donor	DCM
0	1.079153189	0.302	0.134	0	LDLRAD3	DCM_vs_Donor	DCM
0	1.155598735	0.942	0.774	0	RNF115	DCM_vs_Donor	DCM
0	-1.072664929	0.532	0.7	0	RP11-815J21.4	DCM_vs_Donor	DCM
0	0.446248299	0.514	0.347	0	DNAJB14	DCM_vs_Donor	DCM
0	0.380758822	0.526	0.359	0	NFKB1	DCM_vs_Donor	DCM
0	-1.030435215	0.503	0.67	0	FRS2	DCM_vs_Donor	DCM
0	-1.181802025	0.214	0.381	0	FABP3	DCM_vs_Donor	DCM
0	1.409010358	0.259	0.092	0	PIF10	DCM_vs_Donor	DCM
0	0.682260366	0.313	0.146	0	KLF2	DCM_vs_Donor	DCM
0	0.571641216	0.428	0.261	0	TFPI	DCM_vs_Donor	DCM
0	-1.03178354	0.309	0.476	0	SDHA	DCM_vs_Donor	DCM
0	0.544445588	0.413	0.246	0	RAC1	DCM_vs_Donor	DCM
0	0.44168152	0.615	0.448	0	MCU	DCM_vs_Donor	DCM
0	-2.270193105	0.189	0.356	0	PPP1R3C	DCM_vs_Donor	DCM
0	-0.690084272	0.41	0.577	0	EPS15L1	DCM_vs_Donor	DCM
0	0.490904069	0.829	0.662	0	UVRAG	DCM_vs_Donor	DCM
0	0.394552597	0.834	0.667	0	SPAG9	DCM_vs_Donor	DCM
0	1.037247258	0.278	0.112	0	FAM102B	DCM_vs_Donor	DCM
0	1.263098039	0.276	0.11	0	CUL4B	DCM_vs_Donor	DCM
0	0.819317268	0.389	0.223	0	FAT4	DCM_vs_Donor	DCM
0	-1.460062247	0.2	0.366	0	SRGAP3	DCM_vs_Donor	DCM
0	0.662767241	0.35	0.184	0	CRYBG3.1	DCM_vs_Donor	DCM
0	0.281802231	0.44	0.274	0	MDFIC	DCM_vs_Donor	DCM
0	0.537482734	0.407	0.241	0	CBL	DCM_vs_Donor	DCM
0	-0.8908321	0.284	0.449	0	DYSF	DCM_vs_Donor	DCM
0	0.52414139	0.406	0.241	0	KLF6	DCM_vs_Donor	DCM
0	0.579071963	0.401	0.236	0	KIAA1551	DCM_vs_Donor	DCM
0	0.438418164	0.453	0.288	0	LENG8	DCM_vs_Donor	DCM
0	0.631085475	0.385	0.22	0	DDAH1	DCM_vs_Donor	DCM
0	-1.196454733	0.272	0.437	0	RP5-864K19.4	DCM_vs_Donor	DCM
0	0.65247893	0.413	0.248	0	KCTD3	DCM_vs_Donor	DCM
0	1.187629957	0.359	0.194	0	ITPKB	DCM_vs_Donor	DCM
0	0.868532885	0.302	0.137	0	NOSTRIN	DCM_vs_Donor	DCM
0	0.483232728	0.481	0.316	0	RIPK1	DCM_vs_Donor	DCM
0	1.465223792	0.58	0.415	0	LRRC16A	DCM_vs_Donor	DCM
0	0.381650657	0.6	0.435	0	CUL1	DCM_vs_Donor	DCM
0	-0.489602728	0.33	0.495	0	RP11-887P2.5	DCM_vs_Donor	DCM
0	1.284328811	0.301	0.136	0	FBLN5	DCM_vs_Donor	DCM
0	0.790713927	0.346	0.181	0	PREX1	DCM_vs_Donor	DCM
0	0.389952931	0.565	0.4	0	RAB3GAP2	DCM_vs_Donor	DCM
0	0.653440328	0.406	0.242	0	UBTD2	DCM_vs_Donor	DCM
0	-0.682600603	0.739	0.903	0	JPX	DCM_vs_Donor	DCM
0	0.521015407	0.446	0.282	0	ANAPC5	DCM_vs_Donor	DCM
0	0.624499203	0.379	0.215	0	CCDC50	DCM_vs_Donor	DCM
0	-1.985842001	0.165	0.329	0	ZPBP	DCM_vs_Donor	DCM
0	1.345441086	0.219	0.055	0	RP11-138A9.1	DCM_vs_Donor	DCM
0	0.716655932	0.381	0.217	0	RP11-736K20.5	DCM_vs_Donor	DCM
0	0.659005924	0.411	0.247	0	RELL1	DCM_vs_Donor	DCM
0	1.008724207	0.483	0.319	0	PLAGL1	DCM_vs_Donor	DCM
0	-0.750051915	0.416	0.58	0	FAM49B	DCM_vs_Donor	DCM
0	0.373717225	0.572	0.408	0	FAR1	DCM_vs_Donor	DCM
0	0.803771307	0.575	0.411	0	PRSS23	DCM_vs_Donor	DCM
0	0.586435401	0.505	0.341	0	NAP1L1	DCM_vs_Donor	DCM
0	0.3989645	0.723	0.559	0	RNF38	DCM_vs_Donor	DCM
0	0.379756218	0.84	0.676	0	MYCBP2	DCM_vs_Donor	DCM
0	0.254414073	0.736	0.573	0	ACAP2	DCM_vs_Donor	DCM
0	0.832190397	0.272	0.109	0	CASP4	DCM_vs_Donor	DCM
0	1.073907165	0.28	0.117	0	MGP	DCM_vs_Donor	DCM
0	0.293595021	0.338	0.175	0	CYYR1	DCM_vs_Donor	DCM
0	1.197959287	0.316	0.153	0	FAM107A	DCM_vs_Donor	DCM
0	-2.243139894	0.149	0.312	0	RP11-23P13.6	DCM_vs_Donor	DCM
0	-2.200331729	0.09	0.253	0	ADAMTS7	DCM_vs_Donor	DCM
0	0.419111734	0.583	0.42	0	SPEN	DCM_vs_Donor	DCM
0	-1.074670937	0.462	0.625	0	PDZRN3	DCM_vs_Donor	DCM
0	0.379439315	0.631	0.468	0	RBM25	DCM_vs_Donor	DCM
0	0.667465024	0.366	0.203	0	USP36	DCM_vs_Donor	DCM
0	-1.029432646	0.262	0.425	0	GGT7	DCM_vs_Donor	DCM
0	0.442844607	0.479	0.316	0	DIDO1	DCM_vs_Donor	DCM
0	1.100440102	0.274	0.112	0	CTD-2127H9.1	DCM_vs_Donor	DCM
0	0.782937926	0.337	0.175	0	RP11-138A9.2	DCM_vs_Donor	DCM
0	-0.976575017	0.591	0.753	0	PLEKHA5	DCM_vs_Donor	DCM
0	0.633517771	0.374	0.212	0	C10ORF68	DCM_vs_Donor	DCM
0	2.449356347	0.217	0.055	0	MFAP5	DCM_vs_Donor	DCM
0	-0.677256492	0.424	0.586	0	TMEM168	DCM_vs_Donor	DCM
0	0.406454285	0.416	0.254	0	BRWD3	DCM_vs_Donor	DCM
0	0.430855485	0.424	0.262	0	MYH10	DCM_vs_Donor	DCM
0	3.502288815	0.178	0.016	0	F2RL3	DCM_vs_Donor	DCM
0	0.529267571	0.821	0.659	0	TRIP12	DCM_vs_Donor	DCM
0	-0.434618997	0.561	0.723	0	ANKUB1	DCM_vs_Donor	DCM
0	0.764249504	0.696	0.534	0	RNF4	DCM_vs_Donor	DCM
0	0.300253213	0.449	0.288	0	MPZL1	DCM_vs_Donor	DCM
0	1.277318405	0.28	0.119	0	PAPPA	DCM_vs_Donor	DCM
0	0.492553371	0.403	0.242	0	CRY1	DCM_vs_Donor	DCM
0	0.698490956	0.636	0.475	0	ZBTB46	DCM_vs_Donor	DCM
0	0.49786416	0.331	0.17	0	DAAM2	DCM_vs_Donor	DCM
0	2.956022453	0.2	0.039	0	ITGBL1	DCM_vs_Donor	DCM
0	0.58678562	0.382	0.221	0	KIAA1671	DCM_vs_Donor	DCM
0	0.647398715	0.357	0.196	0	CARHSP1	DCM_vs_Donor	DCM
0	0.666988469	0.589	0.428	0	AL354822.1	DCM_vs_Donor	DCM
0	-0.683914477	0.303	0.463	0	EXOG	DCM_vs_Donor	DCM
0	0.38455952	0.654	0.494	0	NXN	DCM_vs_Donor	DCM
0	0.785803267	0.303	0.143	0	FEZ2	DCM_vs_Donor	DCM
0	0.453218442	0.428	0.268	0	IQCB1	DCM_vs_Donor	DCM
0	-0.92964368	0.33	0.49	0	CLCN3	DCM_vs_Donor	DCM
0	-1.268029269	0.28	0.44	0	CAV1	DCM_vs_Donor	DCM
0	0.837650055	0.42	0.26	0	AASS	DCM_vs_Donor	DCM
0	0.514357156	0.42	0.26	0	PDZD8	DCM_vs_Donor	DCM
0	0.870600412	0.592	0.432	0	SLC38A2	DCM_vs_Donor	DCM
0	0.417370904	0.427	0.267	0	ARID4A	DCM_vs_Donor	DCM
0	0.546661794	0.616	0.456	0	SLC39A11	DCM_vs_Donor	DCM
0	-0.675811166	0.329	0.489	0	SEPW1	DCM_vs_Donor	DCM
0	-1.407138045	0.191	0.351	0	MYH14	DCM_vs_Donor	DCM
0	0.722145318	0.335	0.176	0	PXK	DCM_vs_Donor	DCM
0	2.244094671	0.202	0.043	0	B3GNT5	DCM_vs_Donor	DCM
0	-1.031910912	0.396	0.555	0	CCDC146	DCM_vs_Donor	DCM
0	0.429505434	0.342	0.183	0	CEBPD	DCM_vs_Donor	DCM
0	0.798420057	0.448	0.289	0	ITM2B	DCM_vs_Donor	DCM
0	0.679451062	0.794	0.635	0	CEP112	DCM_vs_Donor	DCM
0	1.362467048	0.261	0.102	0	RP11-619L19.1	DCM_vs_Donor	DCM
0	0.399109553	0.555	0.396	0	HNRNPM	DCM_vs_Donor	DCM
0	0.488170561	0.391	0.232	0	LINC00894	DCM_vs_Donor	DCM
0	0.739330965	0.302	0.143	0	CORO2B	DCM_vs_Donor	DCM
0	0.77498619	0.299	0.14	0	INTS3	DCM_vs_Donor	DCM
0	1.328884096	0.292	0.133	0	COL3A1	DCM_vs_Donor	DCM
0	-0.953456168	0.263	0.422	0	NCEH1	DCM_vs_Donor	DCM
0	1.738792819	0.204	0.045	0	RP11-557H15.4	DCM_vs_Donor	DCM
0	0.731936989	0.567	0.408	0	PHLDB1	DCM_vs_Donor	DCM
0	-0.561539823	0.539	0.698	0	RP11-452H21.1	DCM_vs_Donor	DCM
0	-1.484957752	0.185	0.343	0	CAMK2B	DCM_vs_Donor	DCM
0	-0.477510113	0.614	0.772	0	ZFPM2	DCM_vs_Donor	DCM
0	1.516781804	0.229	0.071	0	SMAD7	DCM_vs_Donor	DCM
0	0.590275309	0.369	0.211	0	AC007401.2	DCM_vs_Donor	DCM
0	0.593857112	0.31	0.152	0	OSBPL10	DCM_vs_Donor	DCM
0	1.311119912	0.255	0.097	0	ANGEL1	DCM_vs_Donor	DCM
0	0.525516897	0.482	0.324	0	ANKRD36C	DCM_vs_Donor	DCM
0	0.486739836	0.409	0.251	0	ULK4	DCM_vs_Donor	DCM
0	0.660479309	0.474	0.316	0	ANKRD6	DCM_vs_Donor	DCM
0	-0.891520472	0.277	0.435	0	RP11-729I10.2	DCM_vs_Donor	DCM
0	-1.107559761	0.275	0.433	0	PPTC7	DCM_vs_Donor	DCM
0	-1.321296332	0.281	0.439	0	DAPK3	DCM_vs_Donor	DCM
0	-0.700338385	0.533	0.691	0	MLTK	DCM_vs_Donor	DCM
0	0.834303397	0.515	0.358	0	MAP1B	DCM_vs_Donor	DCM
0	1.226653036	0.266	0.109	0	PKN3	DCM_vs_Donor	DCM
0	1.110630027	0.26	0.103	0	JOSD1	DCM_vs_Donor	DCM
0	-1.809913502	0.163	0.32	0	GRM8	DCM_vs_Donor	DCM
0	0.511888817	0.365	0.208	0	FAM219A	DCM_vs_Donor	DCM
0	1.319483371	0.317	0.16	0	BICC1	DCM_vs_Donor	DCM
0	0.664178648	0.362	0.205	0	ELMSAN1	DCM_vs_Donor	DCM
0	2.202267015	0.224	0.067	0	IL16	DCM_vs_Donor	DCM
0	-2.528981065	0.05	0.207	0	AC010967.2	DCM_vs_Donor	DCM
0	0.469968063	0.443	0.287	0	SLC10A7	DCM_vs_Donor	DCM
0	1.467214995	0.23	0.074	0	TTC39B	DCM_vs_Donor	DCM
0	1.982511472	0.208	0.052	0	NRK	DCM_vs_Donor	DCM
0	0.614578419	0.318	0.162	0	ST8SIA6	DCM_vs_Donor	DCM
0	0.532394926	0.416	0.26	0	TM4SF2	DCM_vs_Donor	DCM
0	0.533702001	0.352	0.196	0	COPB1	DCM_vs_Donor	DCM
0	-0.423911589	0.424	0.58	0	ABCC9	DCM_vs_Donor	DCM
0	0.959144663	0.283	0.127	0	LRRK1	DCM_vs_Donor	DCM
0	0.607043148	0.683	0.528	0	BBX	DCM_vs_Donor	DCM
0	0.435871883	0.437	0.282	0	CSNK1G3	DCM_vs_Donor	DCM
0	1.957859024	0.202	0.047	0	PXDC1	DCM_vs_Donor	DCM
0	1.086162113	0.272	0.117	0	HLA-E	DCM_vs_Donor	DCM
0	0.712992045	0.34	0.185	0	HACE1	DCM_vs_Donor	DCM
0	1.226276168	0.258	0.103	0	DDIT4	DCM_vs_Donor	DCM
0	0.98194028	0.26	0.105	0	RP11-53B2.3	DCM_vs_Donor	DCM
0	-1.687053334	0.174	0.329	0	CTD-3020H12.4	DCM_vs_Donor	DCM
0	1.675334697	0.214	0.059	0	CYP1B1	DCM_vs_Donor	DCM
0	-2.85887725	0.088	0.243	0	ASB10	DCM_vs_Donor	DCM
0	1.439971468	0.214	0.059	0	C8orf4	DCM_vs_Donor	DCM
0	-2.005175443	0.147	0.302	0	ATP1A3	DCM_vs_Donor	DCM
0	1.825361356	0.236	0.081	0	PLEKHH2	DCM_vs_Donor	DCM
0	0.449694326	0.412	0.257	0	WWC3	DCM_vs_Donor	DCM
0	-0.858602865	0.535	0.69	0	TOM1L2	DCM_vs_Donor	DCM
0	-1.412454054	0.177	0.331	0	C1orf168	DCM_vs_Donor	DCM
0	-0.521373658	0.49	0.644	0	PALMD	DCM_vs_Donor	DCM
0	-0.528231421	0.504	0.658	0	SLC25A12	DCM_vs_Donor	DCM
0	-1.013386509	0.738	0.892	0	LINC00969	DCM_vs_Donor	DCM
0	-0.532010471	0.503	0.657	0	HIF1A	DCM_vs_Donor	DCM
0	1.575157395	0.207	0.053	0	SLC44A5	DCM_vs_Donor	DCM
0	0.478019392	0.366	0.212	0	CC2D2A	DCM_vs_Donor	DCM
0	0.745355315	0.296	0.142	0	ALPK1	DCM_vs_Donor	DCM
0	0.749418994	0.297	0.143	0	GALNT7	DCM_vs_Donor	DCM
0	0.498663959	0.383	0.229	0	HNRNPH3	DCM_vs_Donor	DCM
0	0.821821296	0.292	0.138	0	NFKBIZ	DCM_vs_Donor	DCM
0	0.537858424	0.817	0.663	0	PIK3C2A	DCM_vs_Donor	DCM
0	0.916706404	0.328	0.175	0	CYBRD1	DCM_vs_Donor	DCM
0	0.526912975	0.404	0.251	0	RP11-665G4.1	DCM_vs_Donor	DCM
0	1.015822739	0.773	0.62	0	RAPGEF1	DCM_vs_Donor	DCM
0	0.371809137	0.633	0.48	0	APPBP2	DCM_vs_Donor	DCM
0	-1.236304979	0.216	0.369	0	PGM1	DCM_vs_Donor	DCM
0	0.689031497	0.369	0.216	0	PID1	DCM_vs_Donor	DCM
0	0.801819574	0.243	0.09	0	ZDHHC2	DCM_vs_Donor	DCM
0	2.501431476	0.193	0.04	0	CLDN5	DCM_vs_Donor	DCM
0	0.506326055	0.355	0.202	0	HBP1	DCM_vs_Donor	DCM
0	-0.693796827	0.416	0.569	0	CUEDC1	DCM_vs_Donor	DCM
0	-0.544043398	0.557	0.71	0	SETD5-AS1	DCM_vs_Donor	DCM
0	0.46682123	0.391	0.239	0	SLC30A7	DCM_vs_Donor	DCM
0	-4.411599596	0.018	0.17	0	RP11-734I18.1	DCM_vs_Donor	DCM
0	-0.574940065	0.612	0.764	0	GAB1	DCM_vs_Donor	DCM
0	0.453214152	0.387	0.235	0	WDR44	DCM_vs_Donor	DCM
0	0.593279239	0.734	0.582	0	B4GALT1	DCM_vs_Donor	DCM
0	0.271005601	0.856	0.704	0	NUMB	DCM_vs_Donor	DCM
0	1.932145974	0.199	0.047	0	CD93	DCM_vs_Donor	DCM
0	0.755863832	0.918	0.766	0	MKL1	DCM_vs_Donor	DCM
0	1.6391191	0.216	0.064	0	KIAA1549	DCM_vs_Donor	DCM
0	-1.254407629	0.209	0.361	0	PKIA	DCM_vs_Donor	DCM
0	-1.289602987	0.225	0.377	0	RP11-174G6.1	DCM_vs_Donor	DCM
0	0.438498144	0.572	0.42	0	ATR	DCM_vs_Donor	DCM
0	-1.436778879	0.137	0.289	0	MIR145	DCM_vs_Donor	DCM
0	1.085917129	0.288	0.136	0	FAM155A	DCM_vs_Donor	DCM
0	0.426825047	0.462	0.311	0	TAF2	DCM_vs_Donor	DCM
0	0.777611201	0.338	0.187	0	SLC25A29	DCM_vs_Donor	DCM
0	-1.829429183	0.173	0.324	0	PLIN5	DCM_vs_Donor	DCM
0	1.451782226	0.229	0.078	0	ZNF347	DCM_vs_Donor	DCM
0	1.554989384	0.205	0.054	0	KCNK1	DCM_vs_Donor	DCM
0	1.741664752	0.247	0.096	0	RP11-331K21.1	DCM_vs_Donor	DCM
0	0.513018545	0.292	0.141	0	GNA14	DCM_vs_Donor	DCM
0	-1.187603404	0.226	0.377	0	SFXN4	DCM_vs_Donor	DCM
0	-0.53887566	0.436	0.587	0	RNPC3	DCM_vs_Donor	DCM
0	0.783654387	0.282	0.131	0	CXorf36	DCM_vs_Donor	DCM
0	-0.80172925	0.333	0.484	0	DNHD1	DCM_vs_Donor	DCM
0	-0.992038871	0.194	0.345	0	SYNDIG1	DCM_vs_Donor	DCM
0	0.557845683	0.338	0.188	0	ARL13B	DCM_vs_Donor	DCM
0	0.594210893	0.336	0.186	0	FLOT1	DCM_vs_Donor	DCM
0	-1.748191705	0.179	0.329	0	COQ10A	DCM_vs_Donor	DCM
0	-0.58121486	0.491	0.641	0	ENOSF1	DCM_vs_Donor	DCM
0	-4.56259389	0.02	0.17	0	AC011524.1	DCM_vs_Donor	DCM
0	0.808601633	0.365	0.215	0	LPHN3	DCM_vs_Donor	DCM
0	0.621607987	0.318	0.168	0	IPO11	DCM_vs_Donor	DCM
0	1.949545233	0.242	0.092	0	NLGN4X	DCM_vs_Donor	DCM
0	1.790375004	0.207	0.057	0	TNFRSF10D	DCM_vs_Donor	DCM
0	0.709801166	0.355	0.205	0	CCDC171	DCM_vs_Donor	DCM
0	1.240892115	0.24	0.09	0	SESN3	DCM_vs_Donor	DCM
0	0.934482389	0.237	0.087	0	JUNB	DCM_vs_Donor	DCM
0	0.290493606	0.376	0.226	0	COL6A1	DCM_vs_Donor	DCM
0	-0.780084059	0.358	0.507	0	MAPKAPK2	DCM_vs_Donor	DCM
0	1.443424773	0.329	0.18	0	COL5A2	DCM_vs_Donor	DCM
0	0.963545346	0.275	0.126	0	TECPR1	DCM_vs_Donor	DCM
0	-3.444151646	0.054	0.203	0	GBX1	DCM_vs_Donor	DCM
0	-0.851200499	0.319	0.468	0	ABCB7	DCM_vs_Donor	DCM
0	0.409578958	0.342	0.193	0	MTM1	DCM_vs_Donor	DCM
0	0.527751044	0.494	0.345	0	ZDHHC21	DCM_vs_Donor	DCM
0	1.158916632	0.26	0.111	0	CDH5	DCM_vs_Donor	DCM
0	0.490249541	0.402	0.253	0	PITPNA	DCM_vs_Donor	DCM
0	-2.07634484	0.169	0.318	0	CYP2J2	DCM_vs_Donor	DCM
0	0.978229651	0.242	0.093	0	RP11-779O18.3	DCM_vs_Donor	DCM
0	-1.326820461	0.217	0.366	0	ESRRA	DCM_vs_Donor	DCM
0	0.495290716	0.367	0.218	0	BAZ2A	DCM_vs_Donor	DCM
0	0.49248508	0.469	0.32	0	DIAPH1	DCM_vs_Donor	DCM
0	-0.761985775	0.199	0.348	0	TMEM178B	DCM_vs_Donor	DCM
0	-0.438147643	0.56	0.709	0	SVIL	DCM_vs_Donor	DCM
0	0.406956314	0.56	0.412	0	LUC7L	DCM_vs_Donor	DCM
0	0.919272762	0.527	0.379	0	SPATA6	DCM_vs_Donor	DCM
0	0.403399376	0.387	0.239	0	GNG12	DCM_vs_Donor	DCM
0	1.005363292	0.272	0.124	0	CCDC149	DCM_vs_Donor	DCM
0	0.597628285	0.325	0.177	0	TMEM181	DCM_vs_Donor	DCM
0	1.020177971	0.269	0.121	0	AGMO	DCM_vs_Donor	DCM
0	0.942558918	0.328	0.18	0	RNF122	DCM_vs_Donor	DCM
0	0.500139471	0.66	0.512	0	UNC13B	DCM_vs_Donor	DCM
0	0.745320609	0.454	0.306	0	EPS8	DCM_vs_Donor	DCM
0	0.515298049	0.399	0.251	0	KIF16B	DCM_vs_Donor	DCM
0	0.578024979	0.364	0.216	0	WDR43	DCM_vs_Donor	DCM
0	0.465145885	0.38	0.232	0	CLK1	DCM_vs_Donor	DCM
0	-1.894527614	0.149	0.297	0	RP11-464F9.21	DCM_vs_Donor	DCM
0	1.790627012	0.184	0.036	0	ATRNL1	DCM_vs_Donor	DCM
0	-0.888195285	0.263	0.411	0	RP1-117O3.2	DCM_vs_Donor	DCM
0	-0.891001775	0.269	0.417	0	RALGPS1	DCM_vs_Donor	DCM
0	0.409973069	0.429	0.281	0	ZNF37A	DCM_vs_Donor	DCM
0	0.477476401	0.426	0.278	0	WIPF2	DCM_vs_Donor	DCM
0	0.417676198	0.879	0.732	0	RFWD2	DCM_vs_Donor	DCM
0	-0.643788878	0.38	0.527	0	NMD3	DCM_vs_Donor	DCM
0	1.799762195	0.232	0.085	0	RP11-434I12.2	DCM_vs_Donor	DCM
0	1.043849747	0.257	0.11	0	CHST3	DCM_vs_Donor	DCM
0	0.557293973	0.339	0.192	0	LMBR1L	DCM_vs_Donor	DCM
0	0.485021504	0.383	0.236	0	ZC3H13	DCM_vs_Donor	DCM
0	1.357778109	0.232	0.085	0	CCDC68	DCM_vs_Donor	DCM
0	0.86954841	0.261	0.114	0	MIDN	DCM_vs_Donor	DCM
0	-0.928728737	0.207	0.354	0	TMEM38B	DCM_vs_Donor	DCM
0	0.444741821	0.371	0.224	0	PSMD5-AS1	DCM_vs_Donor	DCM
0	1.2287804	0.242	0.095	0	VASH1	DCM_vs_Donor	DCM
0	-1.414254712	0.205	0.352	0	A4GALT	DCM_vs_Donor	DCM
0	0.575852939	0.344	0.197	0	ITGB1BP1	DCM_vs_Donor	DCM
0	0.381901522	0.597	0.45	0	PAK2	DCM_vs_Donor	DCM
0	-0.959240917	0.324	0.471	0	DCLK2	DCM_vs_Donor	DCM
0	-0.638001851	0.308	0.454	0	AC017101.10	DCM_vs_Donor	DCM
0	0.971511998	0.262	0.116	0	PARP9	DCM_vs_Donor	DCM
0	0.531806945	0.838	0.692	0	PDS5A	DCM_vs_Donor	DCM
0	1.927817966	0.192	0.046	0	CXCL2	DCM_vs_Donor	DCM
0	1.465782931	0.223	0.077	0	SYTL4	DCM_vs_Donor	DCM
0	1.046586143	0.252	0.106	0	KSR1	DCM_vs_Donor	DCM
0	-1.059772742	0.251	0.397	0	ACSS1	DCM_vs_Donor	DCM
0	0.671344019	0.303	0.157	0	PRDX6	DCM_vs_Donor	DCM
0	0.611027842	0.377	0.231	0	IQSEC1	DCM_vs_Donor	DCM
0	0.395300579	0.373	0.227	0	CD47	DCM_vs_Donor	DCM
0	1.175368487	0.362	0.216	0	ANKS1B	DCM_vs_Donor	DCM
0	2.031484052	0.243	0.097	0	IGF1	DCM_vs_Donor	DCM
0	0.377261543	0.603	0.457	0	SMAD2	DCM_vs_Donor	DCM
0	0.573828827	0.398	0.253	0	AHDC1	DCM_vs_Donor	DCM
0	-0.61663878	0.291	0.436	0	RARB	DCM_vs_Donor	DCM
0	2.741643608	0.169	0.024	0	CSRNP1	DCM_vs_Donor	DCM
0	0.375531031	0.768	0.623	0	DNAJC1	DCM_vs_Donor	DCM
0	1.448469321	0.191	0.046	0	SOCS2	DCM_vs_Donor	DCM
0	0.39221542	0.31	0.165	0	RP11-182I10.3	DCM_vs_Donor	DCM
0	0.473483219	0.35	0.205	0	SIMC1	DCM_vs_Donor	DCM
0	1.954436512	0.178	0.033	0	CTGF	DCM_vs_Donor	DCM
0	0.883706667	0.369	0.224	0	RP5-1101C3.1	DCM_vs_Donor	DCM
0	1.165465311	0.289	0.144	0	RAB31	DCM_vs_Donor	DCM
0	0.891433241	0.284	0.139	0	BIN3	DCM_vs_Donor	DCM
0	-0.988432784	0.265	0.41	0	PLEKHA7	DCM_vs_Donor	DCM
0	0.442312531	0.407	0.262	0	STX5	DCM_vs_Donor	DCM
0	0.468222928	0.681	0.537	0	CAMTA1	DCM_vs_Donor	DCM
0	0.382941817	0.653	0.509	0	HP1BP3	DCM_vs_Donor	DCM
0	1.436077347	0.268	0.124	0	HEYL	DCM_vs_Donor	DCM
0	-0.861605317	0.667	0.811	0	TRAK1	DCM_vs_Donor	DCM
0	0.388903067	0.653	0.509	0	SENP5	DCM_vs_Donor	DCM
0	1.534720507	0.203	0.059	0	GNAI1	DCM_vs_Donor	DCM
0	0.597526095	0.91	0.766	0	EXT1	DCM_vs_Donor	DCM
0	0.657678198	0.281	0.137	0	ARCN1	DCM_vs_Donor	DCM
0	0.71044684	0.438	0.294	0	ETS1	DCM_vs_Donor	DCM
0	0.690940763	0.327	0.183	0	SPG20	DCM_vs_Donor	DCM
0	-0.574702918	0.506	0.65	0	UPF3A	DCM_vs_Donor	DCM
0	0.964042237	0.279	0.135	0	TTTY15	DCM_vs_Donor	DCM
0	2.299013043	0.177	0.033	0	MAP3K6	DCM_vs_Donor	DCM
0	1.030843903	0.245	0.101	0	GATS	DCM_vs_Donor	DCM
0	-1.318568428	0.233	0.377	0	KIAA1456	DCM_vs_Donor	DCM
0	0.790981825	0.286	0.142	0	VPS37A	DCM_vs_Donor	DCM
0	0.731537224	0.288	0.144	0	TEK	DCM_vs_Donor	DCM
0	1.408144112	0.206	0.062	0	SPTLC3	DCM_vs_Donor	DCM
0	2.822770987	0.173	0.029	0	PLVAP	DCM_vs_Donor	DCM
0	0.3664232	0.601	0.457	0	SPATS2	DCM_vs_Donor	DCM
0	0.425769402	0.792	0.649	0	GATAD2B	DCM_vs_Donor	DCM
0	-0.839007911	0.668	0.811	0	WDPCP	DCM_vs_Donor	DCM
0	0.864719212	0.234	0.091	0	LINC00693	DCM_vs_Donor	DCM
0	0.477796276	0.453	0.31	0	ITGB5	DCM_vs_Donor	DCM
0	-0.953737092	0.237	0.38	0	ATP5L	DCM_vs_Donor	DCM
0	-1.98880173	0.127	0.27	0	RP11-415I12.3	DCM_vs_Donor	DCM
0	0.518238208	0.36	0.217	0	PRPF38B	DCM_vs_Donor	DCM
0	0.859354904	0.291	0.148	0	FMO2	DCM_vs_Donor	DCM
0	-0.686850725	0.221	0.364	0	GPD1L	DCM_vs_Donor	DCM
0	0.422041961	0.372	0.229	0	STIM2	DCM_vs_Donor	DCM
0	1.115967026	0.294	0.151	0	ELMO1-AS1	DCM_vs_Donor	DCM
0	-1.856969315	0.164	0.307	0	PFKM	DCM_vs_Donor	DCM
0	-0.668282185	0.466	0.609	0	MARCH3	DCM_vs_Donor	DCM
0	0.476152673	0.584	0.441	0	DNAJB6	DCM_vs_Donor	DCM
0	-0.801079832	0.341	0.484	0	ZNRF1	DCM_vs_Donor	DCM
0	1.036373063	0.213	0.071	0	RP5-857K21.4	DCM_vs_Donor	DCM
0	1.3799866	0.218	0.076	0	ERRFI1	DCM_vs_Donor	DCM
0	0.960145801	0.279	0.137	0	RNF220	DCM_vs_Donor	DCM
0	1.073746606	0.254	0.112	0	COL24A1	DCM_vs_Donor	DCM
0	0.349245961	0.734	0.592	0	ROCK2	DCM_vs_Donor	DCM
0	0.510386513	0.326	0.184	0	KDM3A	DCM_vs_Donor	DCM
0	-0.89390377	0.251	0.393	0	MLK7-AS1	DCM_vs_Donor	DCM
0	0.338332923	0.923	0.781	0	FRYL	DCM_vs_Donor	DCM
0	1.294122161	0.252	0.11	0	RAMP3	DCM_vs_Donor	DCM
0	-0.794583493	0.543	0.685	0	SLC20A2	DCM_vs_Donor	DCM
0	0.910132763	0.253	0.111	0	C11orf80	DCM_vs_Donor	DCM
0	0.987676763	0.257	0.115	0	RAB27A	DCM_vs_Donor	DCM
0	0.885700479	0.227	0.085	0	AKTIP	DCM_vs_Donor	DCM
0	0.531456171	0.931	0.789	0	NCOA3	DCM_vs_Donor	DCM
0	0.468727179	0.359	0.217	0	HNRNPLL	DCM_vs_Donor	DCM
0	0.478228928	0.361	0.219	0	UBL3	DCM_vs_Donor	DCM
0	0.522829737	0.286	0.144	0	NOVA1	DCM_vs_Donor	DCM
0	-2.537924772	0.118	0.259	0	MARCH11	DCM_vs_Donor	DCM
0	1.224901571	0.656	0.515	0	GFOD1	DCM_vs_Donor	DCM
0	-3.435495057	0.051	0.192	0	AL078585.1	DCM_vs_Donor	DCM
0	0.517296931	0.833	0.692	0	DENND4C	DCM_vs_Donor	DCM
0	0.674219255	0.313	0.172	0	TMEM241	DCM_vs_Donor	DCM
0	1.822283523	0.193	0.052	0	DDX3Y	DCM_vs_Donor	DCM
0	2.104032194	0.355	0.214	0	SCN7A	DCM_vs_Donor	DCM
0	1.032418851	0.241	0.1	0	STAT1	DCM_vs_Donor	DCM
0	0.506339625	0.365	0.224	0	STXBP1	DCM_vs_Donor	DCM
0	0.466820212	0.354	0.213	0	QSER1	DCM_vs_Donor	DCM
0	-1.309004512	0.233	0.374	0	NDUFV1	DCM_vs_Donor	DCM
0	0.646783484	0.689	0.548	0	LMBR1	DCM_vs_Donor	DCM
0	1.185507723	0.223	0.083	0	AC074391.1	DCM_vs_Donor	DCM
0	0.727084224	0.673	0.533	0	HEG1	DCM_vs_Donor	DCM
0	-2.041207557	0.079	0.219	0	GJA1	DCM_vs_Donor	DCM
0	-2.824538428	0.075	0.215	0	STRIP2	DCM_vs_Donor	DCM
0	0.468465148	0.634	0.494	0	SSH1	DCM_vs_Donor	DCM
0	-0.671095384	0.307	0.447	0	MPHOSPH9	DCM_vs_Donor	DCM
0	-1.197308782	0.207	0.347	0	SLC16A1	DCM_vs_Donor	DCM
0	2.069463493	0.181	0.041	0	ARRDC2	DCM_vs_Donor	DCM
0	0.830054267	0.286	0.146	0	GRAMD1A	DCM_vs_Donor	DCM
0	-0.546010827	0.594	0.733	0	CBR4	DCM_vs_Donor	DCM
0	-1.068471933	0.256	0.395	0	AP1S2	DCM_vs_Donor	DCM
0	-0.723575147	0.364	0.503	0	HSDL2	DCM_vs_Donor	DCM
0	0.822586039	0.275	0.136	0	TMEM123	DCM_vs_Donor	DCM
0	-1.084367443	0.338	0.477	0	MYL6	DCM_vs_Donor	DCM
0	0.608071667	0.548	0.41	0	ATP1A1	DCM_vs_Donor	DCM
0	-1.949812738	0.407	0.545	0	ANKRD1	DCM_vs_Donor	DCM
0	1.325986161	0.225	0.087	0	TMEM44	DCM_vs_Donor	DCM
0	0.386548388	0.628	0.49	0	CASK	DCM_vs_Donor	DCM
0	-0.596777366	0.397	0.535	0	RP11-463D19.1	DCM_vs_Donor	DCM
0	0.886237615	0.266	0.128	0	POC1B	DCM_vs_Donor	DCM
0	0.796842286	0.276	0.138	0	SNTB2	DCM_vs_Donor	DCM
0	0.670982916	0.918	0.78	0	STAT3	DCM_vs_Donor	DCM
0	0.494045171	0.347	0.209	0	STAM2	DCM_vs_Donor	DCM
0	0.640176687	0.28	0.143	0	HNRNPK	DCM_vs_Donor	DCM
0	-2.412185459	0.094	0.231	0	RP5-837I24.4	DCM_vs_Donor	DCM
0	1.587043941	0.199	0.062	0	GLI2	DCM_vs_Donor	DCM
0	3.233269076	0.153	0.016	0	IGFBP3	DCM_vs_Donor	DCM
0	0.553881952	0.316	0.179	0	FUT10	DCM_vs_Donor	DCM
0	2.011373537	0.261	0.124	0	SVEP1	DCM_vs_Donor	DCM
0	1.433080054	0.227	0.09	0	KIAA1377	DCM_vs_Donor	DCM
0	1.646322645	0.201	0.064	0	MLKL	DCM_vs_Donor	DCM
0	0.908657382	0.24	0.103	0	ANKRD29	DCM_vs_Donor	DCM
0	0.6962116	0.27	0.133	0	PQLC1	DCM_vs_Donor	DCM
0	0.482993129	0.372	0.235	0	ARFGAP3	DCM_vs_Donor	DCM
0	0.549610587	0.284	0.147	0	ZNF678	DCM_vs_Donor	DCM
0	0.488983713	0.308	0.171	0	CEP290	DCM_vs_Donor	DCM
0	-1.206524291	0.233	0.37	0	FGD6	DCM_vs_Donor	DCM
0	-0.601917758	0.449	0.586	0	TMEM117	DCM_vs_Donor	DCM
0	-1.00799258	0.422	0.558	0	FHL2	DCM_vs_Donor	DCM
0	1.247792847	0.221	0.085	0	UCK2	DCM_vs_Donor	DCM
0	-0.758286597	0.504	0.64	0	KLHL24	DCM_vs_Donor	DCM
0	-2.199717044	0.14	0.276	0	RP11-619J20.1	DCM_vs_Donor	DCM
0	0.831254017	0.252	0.116	0	EDIL3	DCM_vs_Donor	DCM
0	0.518742697	0.315	0.179	0	SERINC1	DCM_vs_Donor	DCM
0	1.238704477	0.251	0.115	0	SULF1	DCM_vs_Donor	DCM
0	0.394784311	0.858	0.722	0	CTBP2	DCM_vs_Donor	DCM
0	0.785579278	0.276	0.14	0	ATL3	DCM_vs_Donor	DCM
0	0.809425545	0.275	0.139	0	ACVR1B	DCM_vs_Donor	DCM
0	0.483769612	0.325	0.189	0	DDHD1	DCM_vs_Donor	DCM
0	-0.868520384	0.285	0.421	0	KIFC3	DCM_vs_Donor	DCM
0	1.107385702	0.21	0.074	0	PPM1E	DCM_vs_Donor	DCM
0	1.017041677	0.376	0.24	0	RNF152	DCM_vs_Donor	DCM
0	0.770519665	0.268	0.132	0	ZBTB7A	DCM_vs_Donor	DCM
0	0.756785446	0.861	0.725	0	TIMP3	DCM_vs_Donor	DCM
0	0.519021865	0.289	0.153	0	FAM117B	DCM_vs_Donor	DCM
0	0.473201065	0.346	0.21	0	MAP3K7	DCM_vs_Donor	DCM
0	2.113058226	0.172	0.036	0	CLEC1A	DCM_vs_Donor	DCM
0	2.142224647	0.175	0.039	0	CCDC60	DCM_vs_Donor	DCM
0	0.631313425	0.305	0.169	0	PAPD5	DCM_vs_Donor	DCM
0	1.267209683	0.206	0.07	0	TNFAIP1	DCM_vs_Donor	DCM
0	1.648220061	0.203	0.068	0	TAF13	DCM_vs_Donor	DCM
0	-0.597125567	0.398	0.533	0	VPS45	DCM_vs_Donor	DCM
0	0.609233036	0.317	0.182	0	PAPD7	DCM_vs_Donor	DCM
0	0.596479174	0.263	0.128	0	TNXB	DCM_vs_Donor	DCM
0	0.529903318	0.316	0.181	0	TMEM66	DCM_vs_Donor	DCM
0	1.366683645	0.213	0.078	0	ITIH5	DCM_vs_Donor	DCM
0	1.070313927	0.261	0.126	0	PAWR	DCM_vs_Donor	DCM
0	-0.652833229	0.37	0.505	0	FAM63B	DCM_vs_Donor	DCM
0	0.554216597	0.351	0.216	0	MDM2	DCM_vs_Donor	DCM
0	0.94621611	0.305	0.17	0	KANK3	DCM_vs_Donor	DCM
0	0.564658501	0.603	0.468	0	RBL2	DCM_vs_Donor	DCM
0	-1.959973115	0.113	0.247	0	AC109642.1	DCM_vs_Donor	DCM
0	1.764744277	0.181	0.047	0	ARID5A	DCM_vs_Donor	DCM
0	0.475053485	0.312	0.178	0	AC105402.4	DCM_vs_Donor	DCM
0	0.6800871	0.251	0.117	0	POGLUT1	DCM_vs_Donor	DCM
0	0.719074472	0.318	0.184	0	ZFYVE28	DCM_vs_Donor	DCM
0	1.162062193	0.211	0.077	0	DDX60	DCM_vs_Donor	DCM
0	0.47162573	0.333	0.199	0	KCTD9	DCM_vs_Donor	DCM
0	0.637557264	0.966	0.832	0	SPIDR	DCM_vs_Donor	DCM
0	-3.747270455	0.029	0.163	0	RP11-2E17.1	DCM_vs_Donor	DCM
0	0.548475874	0.363	0.229	0	GNA13	DCM_vs_Donor	DCM
0	-1.625778145	0.174	0.307	0	BCL11A	DCM_vs_Donor	DCM
0	1.367128548	0.199	0.066	0	IL18R1	DCM_vs_Donor	DCM
0	2.82480334	0.157	0.024	0	STC1	DCM_vs_Donor	DCM
0	0.967998392	0.245	0.112	0	IL15RA	DCM_vs_Donor	DCM
0	1.929692935	0.201	0.068	0	KCNB1	DCM_vs_Donor	DCM
0	-0.833087407	0.259	0.392	0	TOB2	DCM_vs_Donor	DCM
0	0.795238498	0.292	0.159	0	WDR27	DCM_vs_Donor	DCM
0	0.616415082	0.292	0.159	0	OSTF1	DCM_vs_Donor	DCM
0	-0.484498721	0.43	0.563	0	ICA1	DCM_vs_Donor	DCM
0	0.905607442	0.276	0.144	0	STEAP4	DCM_vs_Donor	DCM
0	1.02938297	0.264	0.132	0	TNFRSF1B	DCM_vs_Donor	DCM
0	0.783526047	0.49	0.358	0	RNF144A	DCM_vs_Donor	DCM
0	0.876406814	0.268	0.136	0	RAI14	DCM_vs_Donor	DCM
0	0.720618879	0.232	0.1	0	RP3-323P13.2	DCM_vs_Donor	DCM
0	2.325226017	0.183	0.051	0	AC003090.1	DCM_vs_Donor	DCM
0	-1.378595852	0.193	0.325	0	MAOB	DCM_vs_Donor	DCM
0	0.785859187	0.228	0.096	0	GPR173	DCM_vs_Donor	DCM
0	0.834308637	0.25	0.118	0	MMP16	DCM_vs_Donor	DCM
0	1.582804012	0.23	0.098	0	FREM1	DCM_vs_Donor	DCM
0	0.332548249	0.667	0.535	0	AMBRA1	DCM_vs_Donor	DCM
0	-0.491021465	0.501	0.633	0	TRIM13	DCM_vs_Donor	DCM
0	0.467411856	0.787	0.655	0	PIF20	DCM_vs_Donor	DCM
0	0.824912625	0.256	0.124	0	C2CD2	DCM_vs_Donor	DCM
0	0.94757706	0.328	0.196	0	LSS	DCM_vs_Donor	DCM
0	-1.741317518	0.15	0.282	0	RP11-445F6.2	DCM_vs_Donor	DCM
0	0.574295075	0.352	0.22	0	EBF2	DCM_vs_Donor	DCM
0	0.683740445	0.295	0.163	0	ABCA10	DCM_vs_Donor	DCM
0	1.767518216	0.182	0.051	0	PODN	DCM_vs_Donor	DCM
0	0.587636842	0.517	0.386	0	XPO1	DCM_vs_Donor	DCM
0	-2.12354412	0.084	0.215	0	AC007563.5	DCM_vs_Donor	DCM
0	0.389376001	0.793	0.662	0	RABGAP1	DCM_vs_Donor	DCM
0	1.906989669	0.168	0.037	0	WT1	DCM_vs_Donor	DCM
0	0.902268178	0.251	0.12	0	LRRK2	DCM_vs_Donor	DCM
0	0.608832165	0.225	0.094	0	PTPRT	DCM_vs_Donor	DCM
0	-1.828527128	0.169	0.3	0	RP11-410D17.2	DCM_vs_Donor	DCM
0	-0.814863726	0.414	0.544	0	SH3KBP1	DCM_vs_Donor	DCM
0	0.719433627	0.276	0.146	0	ETF1	DCM_vs_Donor	DCM
0	-2.165556965	0.127	0.257	0	PFKFB2	DCM_vs_Donor	DCM
0	-0.430958672	0.515	0.645	0	TBC1D8	DCM_vs_Donor	DCM
0	-1.287856309	0.196	0.326	0	B3GALNT1	DCM_vs_Donor	DCM
0	-1.736067831	0.184	0.314	0	NFE2L3	DCM_vs_Donor	DCM
0	0.61018347	0.309	0.179	0	KBTBD2	DCM_vs_Donor	DCM
0	0.575711779	0.917	0.787	0	ELF1	DCM_vs_Donor	DCM
0	0.957263476	0.309	0.179	0	CRISPLD2	DCM_vs_Donor	DCM
0	0.582056705	0.71	0.58	0	NLK	DCM_vs_Donor	DCM
0	1.187475166	0.213	0.083	0	LRP5L	DCM_vs_Donor	DCM
0	0.954731153	0.296	0.166	0	XYLT1	DCM_vs_Donor	DCM
0	0.603134901	0.287	0.157	0	SERINC3	DCM_vs_Donor	DCM
0	-0.596862611	0.464	0.594	0	RHOT1	DCM_vs_Donor	DCM
0	0.544345939	0.276	0.147	0	DYNC2LI1	DCM_vs_Donor	DCM
0	-1.383692365	0.208	0.337	0	PTDSS1	DCM_vs_Donor	DCM
0	1.125371618	0.832	0.703	0	C1orf21	DCM_vs_Donor	DCM
0	-0.522473893	0.548	0.677	0	KIAA0232	DCM_vs_Donor	DCM
0	-0.735629133	0.691	0.82	0	CAMK2D	DCM_vs_Donor	DCM
0	0.320112947	0.71	0.581	0	WWC2	DCM_vs_Donor	DCM
0	0.468623851	0.314	0.185	0	SCAMP1	DCM_vs_Donor	DCM
0	1.094973318	0.203	0.074	0	ARRDC3	DCM_vs_Donor	DCM
0	-2.343435291	0.082	0.211	0	HRH2	DCM_vs_Donor	DCM
0	0.559990036	0.31	0.181	0	DLD	DCM_vs_Donor	DCM
0	0.64707836	0.264	0.135	0	LONRF1	DCM_vs_Donor	DCM
0	0.741244048	0.686	0.557	0	FGFR1	DCM_vs_Donor	DCM
0	1.840588758	0.234	0.105	0	RP11-563P16.1	DCM_vs_Donor	DCM
0	1.489874545	0.203	0.074	0	MT1X	DCM_vs_Donor	DCM
0	0.501592865	0.306	0.177	0	AXL	DCM_vs_Donor	DCM
0	0.835986864	0.357	0.228	0	DYNC2H1	DCM_vs_Donor	DCM
0	-1.231409541	0.22	0.349	0	C14orf2	DCM_vs_Donor	DCM
0	0.932267955	0.299	0.17	0	C22orf34	DCM_vs_Donor	DCM
0	3.292983912	0.143	0.014	0	LINC00313	DCM_vs_Donor	DCM
0	-1.357800703	0.205	0.333	0	AKAP1	DCM_vs_Donor	DCM
0	1.74461039	0.271	0.143	0	CDH19	DCM_vs_Donor	DCM
0	0.677029616	0.281	0.153	0	ZNF846	DCM_vs_Donor	DCM
0	-0.63668531	0.398	0.526	0	SQSTM1	DCM_vs_Donor	DCM
0	0.913973723	0.301	0.173	0	COL1A2	DCM_vs_Donor	DCM
0	0.715755273	0.256	0.128	0	ATP11C	DCM_vs_Donor	DCM
0	0.426511715	0.685	0.557	0	AEBP2	DCM_vs_Donor	DCM
0	-0.410263078	0.569	0.697	0	PPP1R13B	DCM_vs_Donor	DCM
0	2.019268963	0.166	0.038	0	CDYL2	DCM_vs_Donor	DCM
0	0.531440585	0.314	0.186	0	PLEKHM1	DCM_vs_Donor	DCM
0	0.622084626	0.268	0.14	0	FBXO7	DCM_vs_Donor	DCM
0	0.767642397	0.284	0.156	0	PLXND1	DCM_vs_Donor	DCM
0	0.450271817	0.287	0.159	0	NDE1	DCM_vs_Donor	DCM
0	-0.605213837	0.451	0.579	0	ZNF586	DCM_vs_Donor	DCM
0	-1.421983939	0.215	0.342	0	ADAM19	DCM_vs_Donor	DCM
0	-1.771731646	0.097	0.224	0	TKT	DCM_vs_Donor	DCM
0	0.349155358	0.703	0.576	0	CMSS1	DCM_vs_Donor	DCM
0	-0.795080844	0.317	0.444	0	MANBA	DCM_vs_Donor	DCM
0	0.719393994	0.216	0.089	0	LRRC1	DCM_vs_Donor	DCM
0	0.969689996	0.17	0.043	0	ITGA8	DCM_vs_Donor	DCM
0	1.185610413	0.253	0.126	0	MEG3	DCM_vs_Donor	DCM
0	1.417016546	0.231	0.104	0	MYO5C	DCM_vs_Donor	DCM
0	-0.950876288	0.318	0.445	0	CRLS1	DCM_vs_Donor	DCM
0	-0.790066687	0.339	0.466	0	CTB-171A8.1	DCM_vs_Donor	DCM
0	-0.87222893	0.23	0.357	0	ADCK3	DCM_vs_Donor	DCM
0	0.654722826	0.296	0.169	0	SH3GL1	DCM_vs_Donor	DCM
0	0.931652835	0.33	0.204	0	CAB39L	DCM_vs_Donor	DCM
0	0.333931302	0.694	0.568	0	ATAD2B	DCM_vs_Donor	DCM
0	0.876052295	0.241	0.115	0	CCNH	DCM_vs_Donor	DCM
0	1.450187657	0.236	0.11	0	MUSK	DCM_vs_Donor	DCM
0	1.401850456	0.174	0.048	0	GLT8D2	DCM_vs_Donor	DCM
0	0.947277122	0.219	0.093	0	STX2	DCM_vs_Donor	DCM
0	-1.890490289	0.08	0.206	0	LPCAT4	DCM_vs_Donor	DCM
0	1.533620118	0.188	0.062	0	SERPINF1	DCM_vs_Donor	DCM
0	1.309382923	0.166	0.04	0	RP11-296E23.1	DCM_vs_Donor	DCM
0	0.579807697	0.476	0.35	0	PTPN1	DCM_vs_Donor	DCM
0	0.83797163	0.257	0.131	0	NHP2L1	DCM_vs_Donor	DCM
0	0.816679398	0.292	0.166	0	MYO10	DCM_vs_Donor	DCM
0	0.635311454	0.297	0.171	0	POLR2A	DCM_vs_Donor	DCM
0	0.539347282	0.276	0.151	0	RCL1	DCM_vs_Donor	DCM
0	-0.640439888	0.366	0.491	0	NFYC	DCM_vs_Donor	DCM
0	-0.772162278	0.305	0.43	0	ZBTB43	DCM_vs_Donor	DCM
0	0.868705844	0.225	0.1	0	ARHGAP22	DCM_vs_Donor	DCM
0	-0.479848652	0.609	0.734	0	KAT6B	DCM_vs_Donor	DCM
0	1.014264389	0.221	0.096	0	NLRC5	DCM_vs_Donor	DCM
0	0.903998927	0.239	0.114	0	UAP1	DCM_vs_Donor	DCM
0	1.581821961	0.207	0.082	0	SLCO2A1	DCM_vs_Donor	DCM
0	2.777149779	0.142	0.017	0	DLL4	DCM_vs_Donor	DCM
0	0.295558378	0.269	0.145	0	VCAN	DCM_vs_Donor	DCM
0	0.692052647	0.275	0.151	0	PLCG1	DCM_vs_Donor	DCM
0	0.780187303	0.214	0.09	0	QSOX1	DCM_vs_Donor	DCM
0	0.752134132	0.26	0.136	0	ZNF124	DCM_vs_Donor	DCM
0	0.524713429	0.418	0.294	0	ANTXR2	DCM_vs_Donor	DCM
0	-1.50675575	0.178	0.302	0	EYA1	DCM_vs_Donor	DCM
0	-0.580341186	0.542	0.666	0	TDRD3	DCM_vs_Donor	DCM
0	0.842970321	0.242	0.118	0	ERO1L	DCM_vs_Donor	DCM
0	0.857421554	0.213	0.089	0	COL1A1	DCM_vs_Donor	DCM
0	0.897222039	0.225	0.101	0	APCDD1	DCM_vs_Donor	DCM
0	0.859724234	0.31	0.186	0	NCAM2	DCM_vs_Donor	DCM
0	0.661018446	0.275	0.152	0	TNFRSF10B	DCM_vs_Donor	DCM
0	1.380332015	0.203	0.08	0	HYAL1	DCM_vs_Donor	DCM
0	1.778618564	0.301	0.178	0	COL4A3	DCM_vs_Donor	DCM
0	0.948564876	0.261	0.138	0	SGK223	DCM_vs_Donor	DCM
0	0.760831283	0.246	0.123	0	CYP7B1	DCM_vs_Donor	DCM
0	0.644075906	0.259	0.136	0	SLC25A32	DCM_vs_Donor	DCM
0	0.721713977	0.243	0.12	0	GOLGA3	DCM_vs_Donor	DCM
0	-1.702189057	0.161	0.284	0	CAND2	DCM_vs_Donor	DCM
0	-1.622345516	0.171	0.294	0	CYFIP2	DCM_vs_Donor	DCM
0	-1.278981493	0.219	0.341	0	AC100830.3	DCM_vs_Donor	DCM
0	0.589503898	0.281	0.159	0	ZNFX1	DCM_vs_Donor	DCM
0	0.585181297	0.621	0.499	0	GOLGB1	DCM_vs_Donor	DCM
0	0.805946699	0.222	0.1	0	LINC01091	DCM_vs_Donor	DCM
0	0.856317561	0.25	0.128	0	SRPX2	DCM_vs_Donor	DCM
0	0.790613228	0.247	0.125	0	JDP2	DCM_vs_Donor	DCM
0	1.049157866	0.217	0.095	0	ALDH1A2	DCM_vs_Donor	DCM
0	-0.9816018	0.314	0.436	0	LINGO1	DCM_vs_Donor	DCM
0	0.608624199	0.251	0.129	0	ZNF100	DCM_vs_Donor	DCM
0	1.119836192	0.179	0.057	0	LINC00278	DCM_vs_Donor	DCM
0	0.522157506	0.274	0.153	0	WDR19	DCM_vs_Donor	DCM
0	0.984330602	0.225	0.104	0	AKAP17A	DCM_vs_Donor	DCM
0	1.135162276	0.234	0.113	0	AC023590.1	DCM_vs_Donor	DCM
0	0.34435533	0.932	0.811	0	EIF4G3	DCM_vs_Donor	DCM
0	-0.849968318	0.305	0.426	0	AC092594.1	DCM_vs_Donor	DCM
0	1.272653468	0.94	0.819	0	FOXO3	DCM_vs_Donor	DCM
0	-0.596978778	0.554	0.675	0	CEP85L	DCM_vs_Donor	DCM
0	1.325619555	0.182	0.061	0	NKAP	DCM_vs_Donor	DCM
0	0.642176125	0.695	0.574	0	MYO1E	DCM_vs_Donor	DCM
0	0.744252217	0.236	0.115	0	N4BP2L1	DCM_vs_Donor	DCM
0	2.903282964	0.142	0.021	0	SV2B	DCM_vs_Donor	DCM
0	0.634649202	0.34	0.22	0	ROBO1	DCM_vs_Donor	DCM
0	0.655984811	0.272	0.152	0	OGFRL1	DCM_vs_Donor	DCM
0	0.743773079	0.232	0.112	0	NEK3	DCM_vs_Donor	DCM
0	1.236270051	0.195	0.075	0	CDH11	DCM_vs_Donor	DCM
0	0.846209392	0.238	0.118	0	TIE1	DCM_vs_Donor	DCM
0	-0.796392939	0.321	0.441	0	RP11-389O22.1	DCM_vs_Donor	DCM
0	0.639138237	0.246	0.126	0	CLSTN2	DCM_vs_Donor	DCM
0	-0.760098401	0.316	0.436	0	CTD-2337A12.1	DCM_vs_Donor	DCM
0	0.675028206	0.24	0.12	0	PHKA1	DCM_vs_Donor	DCM
0	0.620098032	0.299	0.179	0	ZNF75D	DCM_vs_Donor	DCM
0	-1.491718406	0.185	0.305	0	MRPL15	DCM_vs_Donor	DCM
0	-0.529194286	0.479	0.599	0	XPO4	DCM_vs_Donor	DCM
0	0.791791421	0.248	0.128	0	PPM1F	DCM_vs_Donor	DCM
0	0.635313565	0.263	0.144	0	CD109	DCM_vs_Donor	DCM
0	0.829567755	0.216	0.097	0	SPDYA	DCM_vs_Donor	DCM
0	-0.592325682	0.373	0.492	0	RP11-944L7.4	DCM_vs_Donor	DCM
0	1.387122279	0.9	0.781	0	KALRN	DCM_vs_Donor	DCM
0	-0.795509471	0.293	0.412	0	GPR125	DCM_vs_Donor	DCM
0	-0.809785706	0.272	0.391	0	RP1-102H19.8	DCM_vs_Donor	DCM
0	-0.837454713	0.302	0.421	0	LRSAM1	DCM_vs_Donor	DCM
0	-1.053676102	0.245	0.364	0	MACROD1	DCM_vs_Donor	DCM
0	-0.757480116	0.307	0.426	0	RP11-317J19.1	DCM_vs_Donor	DCM
0	-2.352159194	0.139	0.258	0	ASB2	DCM_vs_Donor	DCM
0	0.722135605	0.214	0.095	0	CHMP4B	DCM_vs_Donor	DCM
0	0.982882485	0.206	0.087	0	YWHAB	DCM_vs_Donor	DCM
0	-0.495597489	0.532	0.651	0	ZNF91	DCM_vs_Donor	DCM
0	-0.986701076	0.231	0.35	0	IDH3A	DCM_vs_Donor	DCM
0	-0.697189045	0.444	0.563	0	STK38L	DCM_vs_Donor	DCM
0	-0.906312095	0.285	0.403	0	MROH1	DCM_vs_Donor	DCM
0	0.705081742	0.261	0.143	0	CNN3	DCM_vs_Donor	DCM
0	0.585068814	0.26	0.142	0	MBOAT2	DCM_vs_Donor	DCM
0	1.128296604	0.17	0.052	0	RP11-184D12.1	DCM_vs_Donor	DCM
0	0.580093567	0.233	0.115	0	FEM1C	DCM_vs_Donor	DCM
0	3.794731283	0.162	0.044	0	RP11-767I20.1	DCM_vs_Donor	DCM
0	1.498647461	0.174	0.056	0	SHISA5	DCM_vs_Donor	DCM
0	0.935906294	0.304	0.186	0	EPHA3	DCM_vs_Donor	DCM
0	0.599090632	0.253	0.135	0	WIPI2	DCM_vs_Donor	DCM
0	-1.373998325	0.196	0.314	0	RP11-648L3.2	DCM_vs_Donor	DCM
0	2.738626523	0.148	0.03	0	CA2	DCM_vs_Donor	DCM
0	1.051625219	0.21	0.092	0	LRRC8A	DCM_vs_Donor	DCM
0	1.272442708	0.294	0.176	0	ACSM3	DCM_vs_Donor	DCM
0	0.541530206	0.282	0.164	0	HUS1	DCM_vs_Donor	DCM
0	-1.24550917	0.227	0.345	0	TPM2	DCM_vs_Donor	DCM
0	0.556399764	0.274	0.157	0	HSP90AA1	DCM_vs_Donor	DCM
0	-2.031001093	0.114	0.231	0	MAPKAPK3	DCM_vs_Donor	DCM
0	0.675243957	0.232	0.115	0	WDR52	DCM_vs_Donor	DCM
0	1.037539547	0.199	0.082	0	CPE	DCM_vs_Donor	DCM
0	1.657193546	0.219	0.102	0	ARHGEF35	DCM_vs_Donor	DCM
0	-0.527328117	0.578	0.695	0	KIAA0319L	DCM_vs_Donor	DCM
0	1.036167416	0.212	0.095	0	C1orf54	DCM_vs_Donor	DCM
0	1.02952848	0.207	0.09	0	CYP27A1	DCM_vs_Donor	DCM
0	-0.877271503	0.274	0.391	0	GRK4	DCM_vs_Donor	DCM
0	-1.012578612	0.508	0.625	0	PALLD	DCM_vs_Donor	DCM
0	-0.523084519	0.47	0.587	0	IBTK	DCM_vs_Donor	DCM
0	0.294319654	0.789	0.672	0	PHACTR2	DCM_vs_Donor	DCM
0	1.524202471	0.364	0.247	0	MAMDC2	DCM_vs_Donor	DCM
0	-0.705869672	0.315	0.432	0	ATAD1	DCM_vs_Donor	DCM
0	0.502245519	0.216	0.099	0	MEG8	DCM_vs_Donor	DCM
0	-0.89227635	0.317	0.434	0	KANK2	DCM_vs_Donor	DCM
0	-0.573400038	0.396	0.513	0	ZNF44	DCM_vs_Donor	DCM
0	-0.620457814	0.463	0.58	0	HECW2	DCM_vs_Donor	DCM
0	1.116538081	0.203	0.087	0	TM6SF1	DCM_vs_Donor	DCM
0	3.600039573	0.137	0.021	0	AC067959.1	DCM_vs_Donor	DCM
0	1.87857406	0.159	0.043	0	BCL2L11	DCM_vs_Donor	DCM
0	0.510073169	0.233	0.117	0	IGSF11	DCM_vs_Donor	DCM
0	1.673981255	0.163	0.047	0	RP11-475N22.4	DCM_vs_Donor	DCM
0	0.499013424	0.231	0.115	0	SACS	DCM_vs_Donor	DCM
0	-0.729663631	0.727	0.843	0	PBX1	DCM_vs_Donor	DCM
0	-0.580567013	0.612	0.728	0	MGAT5	DCM_vs_Donor	DCM
0	-1.52286667	0.175	0.291	0	SPEG	DCM_vs_Donor	DCM
0	-1.003775967	0.604	0.72	0	FHIT	DCM_vs_Donor	DCM
0	0.580361019	0.828	0.712	0	FIP1L1	DCM_vs_Donor	DCM
0	0.765712019	0.246	0.13	0	PUS7	DCM_vs_Donor	DCM
0	0.544248873	0.212	0.096	0	CDHR3	DCM_vs_Donor	DCM
0	-0.755566457	0.326	0.442	0	CPNE3	DCM_vs_Donor	DCM
0	-0.673462979	0.578	0.694	0	DENND5B	DCM_vs_Donor	DCM
0	0.459724889	0.926	0.81	0	PAN3	DCM_vs_Donor	DCM
0	0.729979209	0.238	0.122	0	LASP1	DCM_vs_Donor	DCM
0	-3.385946903	0.024	0.139	0	G0S2	DCM_vs_Donor	DCM
0	-1.328720359	0.118	0.233	0	ASIC2	DCM_vs_Donor	DCM
0	1.814010604	0.158	0.043	0	SSX2IP	DCM_vs_Donor	DCM
0	0.763435304	0.218	0.103	0	SERTAD2	DCM_vs_Donor	DCM
0	1.329490552	0.188	0.073	0	ATOH8	DCM_vs_Donor	DCM
0	0.837090768	0.217	0.102	0	KLHDC4	DCM_vs_Donor	DCM
0	1.005087218	0.196	0.081	0	ZADH2	DCM_vs_Donor	DCM
0	-0.356367547	0.67	0.785	0	ACYP2	DCM_vs_Donor	DCM
0	0.734329148	0.925	0.81	0	BMPR2	DCM_vs_Donor	DCM
0	-1.100487435	0.199	0.314	0	RP11-286E11.1	DCM_vs_Donor	DCM
0	0.553175193	0.255	0.14	0	LRP2BP	DCM_vs_Donor	DCM
0	0.671804957	0.876	0.761	0	ESYT2	DCM_vs_Donor	DCM
0	0.58916049	0.25	0.135	0	DOCK11	DCM_vs_Donor	DCM
0	-0.484413013	0.604	0.719	0	C10orf76	DCM_vs_Donor	DCM
0	-0.654943656	0.323	0.438	0	CAPS2	DCM_vs_Donor	DCM
0	-0.653015725	0.529	0.644	0	ARHGAP5	DCM_vs_Donor	DCM
0	1.071984702	0.205	0.09	0	MAP1LC3B	DCM_vs_Donor	DCM
0	-1.733402475	0.169	0.284	0	PROX1	DCM_vs_Donor	DCM
0	-1.019963264	0.564	0.678	0	IPO9-AS1	DCM_vs_Donor	DCM
0	-0.80706445	0.434	0.548	0	CLIC5	DCM_vs_Donor	DCM
0	-1.145838463	0.292	0.406	0	ACTB	DCM_vs_Donor	DCM
0	1.085640649	0.262	0.148	0	LPAR1	DCM_vs_Donor	DCM
0	0.870741702	0.195	0.081	0	ARMC9	DCM_vs_Donor	DCM
0	0.772302251	0.231	0.117	0	SMC5-AS1	DCM_vs_Donor	DCM
0	1.008527295	0.211	0.097	0	WDR47	DCM_vs_Donor	DCM
0	4.684344167	0.119	0.005	0	INHBB	DCM_vs_Donor	DCM
0	-1.865843439	0.193	0.307	0	ME1	DCM_vs_Donor	DCM
0	0.867227051	0.207	0.093	0	FAM122C	DCM_vs_Donor	DCM
0	1.236475557	0.152	0.038	0	ADAM32	DCM_vs_Donor	DCM
0	-0.471121707	0.699	0.813	0	NUTM2A-AS1	DCM_vs_Donor	DCM
0	0.711689858	0.214	0.1	0	RECQL	DCM_vs_Donor	DCM
0	1.039694504	0.239	0.125	0	NRXN3	DCM_vs_Donor	DCM
0	-1.197806779	0.209	0.322	0	PARM1	DCM_vs_Donor	DCM
0	0.7175756	0.256	0.143	0	HLA-C	DCM_vs_Donor	DCM
0	1.609675896	0.162	0.049	0	NOVA2	DCM_vs_Donor	DCM
0	0.689341123	0.236	0.123	0	CHD1L	DCM_vs_Donor	DCM
0	0.640010671	0.239	0.126	0	ARF1	DCM_vs_Donor	DCM
0	0.798304314	0.241	0.128	0	PAPOLG	DCM_vs_Donor	DCM
0	0.649662449	0.251	0.138	0	TMEM108	DCM_vs_Donor	DCM
0	-2.363390793	0.064	0.177	0	RP11-624M8.1	DCM_vs_Donor	DCM
0	1.271425351	0.175	0.062	0	TAF4B	DCM_vs_Donor	DCM
0	0.923014591	0.211	0.098	0	GGT5	DCM_vs_Donor	DCM
0	1.038054395	0.187	0.075	0	PCNXL2	DCM_vs_Donor	DCM
0	0.727343957	0.223	0.111	0	PER2	DCM_vs_Donor	DCM
0	0.658078989	0.229	0.117	0	SKAP2	DCM_vs_Donor	DCM
0	1.216411938	0.183	0.071	0	ANXA1	DCM_vs_Donor	DCM
0	-1.608382901	0.078	0.19	0	SREBF1	DCM_vs_Donor	DCM
0	1.546315156	0.159	0.047	0	BID	DCM_vs_Donor	DCM
0	0.491214736	0.818	0.706	0	PTBP2	DCM_vs_Donor	DCM
0	-1.399813698	0.179	0.291	0	ASB14	DCM_vs_Donor	DCM
0	-0.834619325	0.266	0.378	0	ATP5C1	DCM_vs_Donor	DCM
0	-1.142862126	0.685	0.797	0	MSRB3	DCM_vs_Donor	DCM
0	1.034920483	0.309	0.197	0	ABCA6	DCM_vs_Donor	DCM
0	0.691123283	0.205	0.093	0	PMEPA1	DCM_vs_Donor	DCM
0	0.767571193	0.23	0.119	0	EFCAB14	DCM_vs_Donor	DCM
0	-1.619238761	0.141	0.252	0	AC093642.6	DCM_vs_Donor	DCM
0	0.763721568	0.203	0.092	0	SAV1	DCM_vs_Donor	DCM
0	-1.695233937	0.147	0.258	0	SGSM1	DCM_vs_Donor	DCM
0	1.024547953	0.189	0.078	0	MX2	DCM_vs_Donor	DCM
0	0.564056071	0.237	0.126	0	XPC	DCM_vs_Donor	DCM
0	0.600304732	0.235	0.124	0	RP11-584P21.2	DCM_vs_Donor	DCM
0	1.861574984	0.144	0.033	0	LINC01060	DCM_vs_Donor	DCM
0	0.830366303	0.875	0.764	0	ANKS1A	DCM_vs_Donor	DCM
0	-0.548384292	0.471	0.582	0	RSBN1L	DCM_vs_Donor	DCM
0	1.54088917	0.148	0.037	0	RAI2	DCM_vs_Donor	DCM
0	-0.596020538	0.488	0.599	0	ST5	DCM_vs_Donor	DCM
0	1.814915821	0.151	0.04	0	ICAM2	DCM_vs_Donor	DCM
0	1.872282488	0.153	0.042	0	RPS4Y1	DCM_vs_Donor	DCM
0	-0.657834522	0.443	0.553	0	PER3	DCM_vs_Donor	DCM
0	-1.288575554	0.21	0.32	0	SAT2	DCM_vs_Donor	DCM
0	1.493609922	0.161	0.051	0	AC011526.1	DCM_vs_Donor	DCM
0	1.268830444	0.181	0.071	0	ESAM	DCM_vs_Donor	DCM
0	0.760382346	0.227	0.117	0	DPY19L3	DCM_vs_Donor	DCM
0	-1.278299982	0.201	0.311	0	ESRRB	DCM_vs_Donor	DCM
0	1.288857259	0.178	0.068	0	MPHOSPH6	DCM_vs_Donor	DCM
0	-1.264401388	0.177	0.287	0	CBR3	DCM_vs_Donor	DCM
0	-1.097926033	0.211	0.32	0	LIN9	DCM_vs_Donor	DCM
0	0.915053246	0.202	0.093	0	SGK1	DCM_vs_Donor	DCM
0	0.994596659	0.193	0.084	0	HDX	DCM_vs_Donor	DCM
0	0.805521258	0.194	0.085	0	GOLT1B	DCM_vs_Donor	DCM
0	0.316672835	0.769	0.66	0	PUM1	DCM_vs_Donor	DCM
0	0.667861807	0.236	0.127	0	XXYLT1	DCM_vs_Donor	DCM
0	0.5767921	0.864	0.755	0	AFF4	DCM_vs_Donor	DCM
0	0.54065427	0.629	0.52	0	FAM214A	DCM_vs_Donor	DCM
0	-0.945102053	0.292	0.4	0	DPY19L4	DCM_vs_Donor	DCM
0	1.33551003	0.168	0.06	0	TNKS1BP1	DCM_vs_Donor	DCM
0	0.635919815	0.231	0.123	0	ATN1	DCM_vs_Donor	DCM
0	1.066250609	0.22	0.112	0	EDNRB	DCM_vs_Donor	DCM
0	-0.691870029	0.531	0.639	0	HIVEP3	DCM_vs_Donor	DCM
0	0.360476804	0.709	0.601	0	FBXW11	DCM_vs_Donor	DCM
0	1.648305185	0.149	0.041	0	RP1-69D17.4	DCM_vs_Donor	DCM
0	1.221863695	0.303	0.195	0	SAMD12	DCM_vs_Donor	DCM
0	1.012361708	0.177	0.069	0	CASC7	DCM_vs_Donor	DCM
0	-1.290123191	0.181	0.289	0	RP11-814P5.1	DCM_vs_Donor	DCM
0	0.372827492	0.793	0.685	0	UBR1	DCM_vs_Donor	DCM
0	0.688761596	0.199	0.092	0	SMC4	DCM_vs_Donor	DCM
0	2.049591444	0.139	0.032	0	HS6ST3	DCM_vs_Donor	DCM
0	0.451266469	0.197	0.09	0	UBE2Q2L	DCM_vs_Donor	DCM
0	1.139253384	0.183	0.076	0	BHLHE40	DCM_vs_Donor	DCM
0	-1.918852771	0.128	0.235	0	TCEA3	DCM_vs_Donor	DCM
0	-0.912677533	0.501	0.608	0	NEXN	DCM_vs_Donor	DCM
0	-0.725380278	0.301	0.408	0	RP11-203B9.4	DCM_vs_Donor	DCM
0	-0.4789213	0.523	0.63	0	COA1	DCM_vs_Donor	DCM
0	-1.540517595	0.188	0.295	0	GALNT16	DCM_vs_Donor	DCM
0	-1.852670167	0.135	0.242	0	SLC2A4	DCM_vs_Donor	DCM
0	2.225547571	0.132	0.026	0	SEMA3F	DCM_vs_Donor	DCM
0	1.081150774	0.225	0.119	0	GRIK2	DCM_vs_Donor	DCM
0	1.264217777	0.167	0.061	0	MICALL2	DCM_vs_Donor	DCM
0	-1.52543054	0.215	0.321	0	CNTNAP3	DCM_vs_Donor	DCM
0	1.266717117	0.248	0.142	0	CLMP	DCM_vs_Donor	DCM
0	0.836561904	0.171	0.065	0	MKNK2	DCM_vs_Donor	DCM
0	1.936910294	0.138	0.032	0	CDC42EP5	DCM_vs_Donor	DCM
0	0.693605266	0.219	0.113	0	RP13-188A5.1	DCM_vs_Donor	DCM
0	1.155865637	0.177	0.071	0	MMRN2	DCM_vs_Donor	DCM
0	-1.978713363	0.111	0.217	0	ZC2HC1C	DCM_vs_Donor	DCM
0	-3.114169905	0.018	0.124	0	SEC14L5	DCM_vs_Donor	DCM
0	0.8520482	0.179	0.073	0	IER2	DCM_vs_Donor	DCM
0	0.736786614	0.239	0.133	0	SOAT1	DCM_vs_Donor	DCM
0	0.420958849	0.852	0.746	0	ABL1	DCM_vs_Donor	DCM
0	0.776236876	0.205	0.099	0	EPSTI1	DCM_vs_Donor	DCM
0	-1.060156962	0.66	0.766	0	TRPM7	DCM_vs_Donor	DCM
0	0.72303198	0.172	0.066	0	MMP2	DCM_vs_Donor	DCM
0	-1.272974132	0.182	0.288	0	CTNS	DCM_vs_Donor	DCM
0	0.403159998	0.52	0.415	0	UBR4	DCM_vs_Donor	DCM
0	2.086873651	0.272	0.167	0	COL4A4	DCM_vs_Donor	DCM
0	0.673029865	0.169	0.064	0	HEPH	DCM_vs_Donor	DCM
0	1.443567246	0.156	0.051	0	SLC41A2	DCM_vs_Donor	DCM
0	0.86224288	0.182	0.077	0	HS6ST1	DCM_vs_Donor	DCM
0	-2.024804384	0.076	0.181	0	GSTT1	DCM_vs_Donor	DCM
0	1.095044135	0.206	0.101	0	NOTCH1	DCM_vs_Donor	DCM
0	-0.702507818	0.612	0.717	0	ATP11A	DCM_vs_Donor	DCM
0	-0.632928405	0.415	0.519	0	PHTF2	DCM_vs_Donor	DCM
0	-0.594198937	0.411	0.515	0	MICU3	DCM_vs_Donor	DCM
0	2.221969754	0.134	0.03	0	PRELP	DCM_vs_Donor	DCM
0	1.255614085	0.161	0.057	0	SAMD9L	DCM_vs_Donor	DCM
0	0.734752644	0.158	0.054	0	EPB41L4B	DCM_vs_Donor	DCM
0	1.085624313	0.16	0.056	0	ZFP36	DCM_vs_Donor	DCM
0	1.348281797	0.162	0.058	0	PLEKHG2	DCM_vs_Donor	DCM
0	1.073318597	0.189	0.085	0	CD200	DCM_vs_Donor	DCM
0	0.95962525	0.186	0.082	0	EVC	DCM_vs_Donor	DCM
0	1.366186756	0.15	0.046	0	SNCAIP	DCM_vs_Donor	DCM
0	1.589572291	0.122	0.018	0	RHBDL3	DCM_vs_Donor	DCM
0	-1.02875923	0.178	0.282	0	RP5-1139B12.4	DCM_vs_Donor	DCM
0	0.312324335	0.777	0.673	0	RAB1A	DCM_vs_Donor	DCM
0	-0.766461964	0.321	0.425	0	WDSUB1	DCM_vs_Donor	DCM
0	1.860395899	0.244	0.14	0	COL6A3	DCM_vs_Donor	DCM
0	-0.576281319	0.666	0.77	0	LRRFIP2	DCM_vs_Donor	DCM
0	1.704731425	0.145	0.041	0	SPRY4	DCM_vs_Donor	DCM
0	0.410169376	0.204	0.1	0	SCARNA17	DCM_vs_Donor	DCM
0	0.500317032	0.926	0.823	0	KMT2E	DCM_vs_Donor	DCM
0	0.672402163	0.201	0.098	0	H3F3A	DCM_vs_Donor	DCM
0	0.773543363	0.201	0.098	0	HSD17B11	DCM_vs_Donor	DCM
0	2.096578743	0.128	0.025	0	TNNT3	DCM_vs_Donor	DCM
0	0.732556776	0.155	0.052	0	EFCAB4B	DCM_vs_Donor	DCM
0	0.95652636	0.193	0.09	0	DGKE	DCM_vs_Donor	DCM
0	1.174903184	0.186	0.083	0	SEMA6C	DCM_vs_Donor	DCM
0	1.21625145	0.184	0.081	0	EPHB4	DCM_vs_Donor	DCM
0	0.603139767	0.216	0.113	0	MTMR6	DCM_vs_Donor	DCM
0	-0.794101925	0.27	0.373	0	FGF1	DCM_vs_Donor	DCM
0	-0.896382569	0.274	0.377	0	PIR	DCM_vs_Donor	DCM
0	-0.587945392	0.381	0.484	0	TMLHE	DCM_vs_Donor	DCM
0	-0.68135079	0.483	0.586	0	RP11-141M1.3	DCM_vs_Donor	DCM
0	0.592497388	0.864	0.761	0	SMCHD1	DCM_vs_Donor	DCM
0	-0.496119022	0.465	0.568	0	ADCY9	DCM_vs_Donor	DCM
0	-0.99235532	0.236	0.338	0	EXTL3	DCM_vs_Donor	DCM
0	0.881032937	0.341	0.239	0	ABCG1	DCM_vs_Donor	DCM
0	0.763836132	0.164	0.062	0	AC073283.4	DCM_vs_Donor	DCM
0	0.757346493	0.189	0.087	0	CCZ1	DCM_vs_Donor	DCM
0	1.672686242	0.138	0.036	0	ZDHHC9	DCM_vs_Donor	DCM
0	-3.15509725	0.031	0.133	0	ZMAT4	DCM_vs_Donor	DCM
0	1.343445944	0.158	0.056	0	GNB5	DCM_vs_Donor	DCM
0	1.254026826	0.16	0.058	0	RGMA	DCM_vs_Donor	DCM
0	2.686133734	0.116	0.014	0	LL22NC03-2H8.5	DCM_vs_Donor	DCM
0	1.144543796	0.187	0.085	0	SDPR	DCM_vs_Donor	DCM
0	0.736833201	0.176	0.074	0	DGKI	DCM_vs_Donor	DCM
0	1.044264657	0.209	0.107	0	RP11-187O7.3	DCM_vs_Donor	DCM
0	0.867978811	0.577	0.475	0	ARID5B	DCM_vs_Donor	DCM
0	-0.86120786	0.349	0.45	0	CRYAB	DCM_vs_Donor	DCM
0	-1.102808176	0.206	0.307	0	HADH	DCM_vs_Donor	DCM
0	-2.107556626	0.125	0.226	0	EGF	DCM_vs_Donor	DCM
0	2.218452242	0.125	0.024	0	F2R	DCM_vs_Donor	DCM
0	0.684946044	0.161	0.06	0	HSPB1	DCM_vs_Donor	DCM
0	0.705093793	0.191	0.09	0	CLCN5	DCM_vs_Donor	DCM
0	0.983041047	0.171	0.07	0	WNK3	DCM_vs_Donor	DCM
0	0.393586609	0.192	0.091	0	WEE1	DCM_vs_Donor	DCM
0	1.239455045	0.155	0.054	0	MT1E	DCM_vs_Donor	DCM
0	1.128635151	0.176	0.075	0	RALB	DCM_vs_Donor	DCM
0	0.371985716	0.173	0.072	0	MYLK-AS1	DCM_vs_Donor	DCM
0	-4.295474928	0.02	0.121	0	BEST3	DCM_vs_Donor	DCM
0	0.758667525	0.204	0.103	0	TAF1C	DCM_vs_Donor	DCM
0	0.714283552	0.204	0.103	0	CDK10	DCM_vs_Donor	DCM
0	0.435649954	0.819	0.718	0	CEP350	DCM_vs_Donor	DCM
0	-0.384427795	0.593	0.694	0	SESN1	DCM_vs_Donor	DCM
0	-1.338647956	0.16	0.26	0	HEY2	DCM_vs_Donor	DCM
0	1.919088574	0.123	0.023	0	PDGFRL	DCM_vs_Donor	DCM
0	1.027377779	0.186	0.086	0	RP11-228B15.4	DCM_vs_Donor	DCM
0	0.866228582	0.194	0.094	0	CSNK1G2	DCM_vs_Donor	DCM
0	0.909329664	0.187	0.087	0	TPTEP1	DCM_vs_Donor	DCM
0	1.706827573	0.144	0.044	0	PTPRN2	DCM_vs_Donor	DCM
0	-1.10558658	0.081	0.181	0	EMILIN2	DCM_vs_Donor	DCM
0	-0.593156368	0.519	0.619	0	DECR1	DCM_vs_Donor	DCM
0	0.584815287	0.953	0.853	0	STARD13	DCM_vs_Donor	DCM
0	0.563637853	0.871	0.771	0	MBNL2	DCM_vs_Donor	DCM
0	0.844349346	0.194	0.095	0	GIT1	DCM_vs_Donor	DCM
0	1.305397985	0.154	0.055	0	MX1	DCM_vs_Donor	DCM
0	0.784655436	0.205	0.106	0	RAP2A	DCM_vs_Donor	DCM
0	2.585566125	0.118	0.019	0	TMEM255B	DCM_vs_Donor	DCM
0	1.111501791	0.173	0.074	0	GFOD2	DCM_vs_Donor	DCM
0	-1.340399254	0.19	0.289	0	PPP2R3B	DCM_vs_Donor	DCM
0	0.395214911	0.72	0.621	0	MGEA5	DCM_vs_Donor	DCM
0	-1.07241929	0.644	0.743	0	CACNA1C	DCM_vs_Donor	DCM
0	-1.492771368	0.424	0.522	0	PRELID2	DCM_vs_Donor	DCM
0	1.092615562	0.171	0.073	0	TDRD10	DCM_vs_Donor	DCM
0	1.118364257	0.171	0.073	0	MICALL1	DCM_vs_Donor	DCM
0	1.027839433	0.195	0.097	0	PLA2R1	DCM_vs_Donor	DCM
0	0.960029069	0.148	0.05	0	REPS2	DCM_vs_Donor	DCM
0	0.835417742	0.178	0.08	0	JUND	DCM_vs_Donor	DCM
0	0.581644225	0.745	0.647	0	HSPG2	DCM_vs_Donor	DCM
0	-0.510506856	0.496	0.594	0	FANCC	DCM_vs_Donor	DCM
0	-0.659543981	0.736	0.834	0	FNBP4	DCM_vs_Donor	DCM
0	-0.74943607	0.372	0.47	0	RASSF3	DCM_vs_Donor	DCM
0	0.31324723	0.759	0.661	0	VMP1	DCM_vs_Donor	DCM
0	-0.619853393	0.567	0.664	0	CHCHD3	DCM_vs_Donor	DCM
0	0.651540595	0.511	0.414	0	ATP2C1	DCM_vs_Donor	DCM
0	-1.322705908	0.173	0.27	0	ECI1	DCM_vs_Donor	DCM
0	2.209931532	0.116	0.019	0	RGS2	DCM_vs_Donor	DCM
0	0.927157058	0.184	0.087	0	SOX13	DCM_vs_Donor	DCM
0	1.339231059	0.148	0.051	0	LIMS3.1	DCM_vs_Donor	DCM
0	0.725729168	0.991	0.894	0	UTRN	DCM_vs_Donor	DCM
0	1.16728058	0.4	0.304	0	CCDC85A	DCM_vs_Donor	DCM
0	1.196763903	0.136	0.04	0	SLC26A2	DCM_vs_Donor	DCM
0	1.562239273	0.136	0.04	0	AQP1	DCM_vs_Donor	DCM
0	0.598320692	0.158	0.062	0	ALAD	DCM_vs_Donor	DCM
0	-2.706811126	0.028	0.124	0	MCTP2	DCM_vs_Donor	DCM
0	1.121063996	0.164	0.068	0	CHD3	DCM_vs_Donor	DCM
0	-2.950932617	0.048	0.144	0	FGF12-AS3	DCM_vs_Donor	DCM
0	0.792023679	0.18	0.084	0	AC010877.1	DCM_vs_Donor	DCM
0	0.263290826	0.899	0.803	0	RB1	DCM_vs_Donor	DCM
0	-0.482126414	0.645	0.741	0	DAAM1	DCM_vs_Donor	DCM
[truncated: 24,659 more rows]
