# Supplementary material for: Single-cell omics uncovers novel pathological mechanisms and therapeutic targets for congenital heart diseases: insights from integrated intercellular communication analysis
Source: Stem Cell Res Ther. 2026 Apr 16;17:198. doi: 10.1186/s13287-026-05015-3 (PMC13202810; doi:10.1186/s13287-026-05015-3)
Supplement: Supplementary file 10 — Supplementary Material 10. [file 13287_2026_5015_MOESM10_ESM.csv]

Interaction (Ligand-Receptor)	Function Category
ECM Remodeling & Structure
COL1A2_SDC4	ECM_Structural
COL4A1_SDC4	ECM_Structural
COL4A1_GP6	ECM_Structural
COL4A2_GP6	ECM_Structural
COL6A1_CD44	ECM_Structural
COL6A2_SDC4	ECM_Structural
FN1_SDC4	ECM_Adhesive
LAMA3_DAG1	ECM_Adhesive
LAMA4_DAG1	ECM_Adhesive
LAMB2_CD44	ECM_Adhesive
THBS3_SDC4	ECM_Adhesive
Cell Adhesion & Junctions
PTPRM_PTPRM	Cell_Junction
CD99_CD99	Cell_Junction
CD99_CD99L2	Cell_Junction
CD99_PILRA	Cell_Junction
JAM2_JAM3	Cell_Junction
JAM3_JAM3	Cell_Junction
Growth Factor Signaling
FGF2_FGFR1	Growth_FGF
FGF18_FGFR1	Growth_FGF
IGF2_IGF1R	Growth_IGF
IGF2_IGF2R	Growth_IGF
HBEGF_EGFR	Growth_Other
TGFA_EGFR	Growth_Other
GRN_SORT1	Growth_Other
Developmental Pathways
JAG1_NOTCH1	Notch_Signaling
JAG1_NOTCH2	Notch_Signaling
JAG2_NOTCH2	Notch_Signaling
DLL1_NOTCH2	Notch_Signaling
WNT5B_FZD6	WNT_Signaling
MDK_LRP1	Morphogen
Vascular & Immune Signaling
PROS1_AXL	Vascular_TAM
GAS6_AXL	Vascular_TAM
CCL26_ACKR2	Chemokine
CD46_JAG1	Complement
Neural Signaling
SEMA6A_PLXNA2	Axon_Guidance
Metabolic Signaling
NAMPT_INSR	Metabolic
POMC_MC1R	Metabolic
Other Key Interactions
ANGPLL1_PIRB	Other
ANGPTL2_ITGAV	Other
APLN_APLNR	Other
APOE_LRP1	Other
BMP6_BMPR2	Other
C3_C3AR1	Other
CXCL12_CXCR4	Other
EDN1_EDNRA	Other
EFNA5_EPHA3	Other
NPY_NPY1R	Other
PLXNB2_SEMA4D	Other
VEGFA_NRP1	Other
