# Supplementary material for: Single-cell omics uncovers novel pathological mechanisms and therapeutic targets for congenital heart diseases: insights from integrated intercellular communication analysis
Source: Stem Cell Res Ther. 2026 Apr 16;17:198. doi: 10.1186/s13287-026-05015-3 (PMC13202810; doi:10.1186/s13287-026-05015-3)
Supplement: Supplementary file 11 — Supplementary Material 11. [file 13287_2026_5015_MOESM11_ESM.csv]

disease	interaction_name	disease_mean	donor_mean	disease_median	donor_median	fold_change	log2_fold_change	cohens_d	t_test_p	wilcoxon_p	permutation_p	t_test_greater_p	t_test_less_p	p_value	p_adjusted_BH	p_adjusted_bonferroni	p_raw	test_used	significance	disease_n	donor_n
DCM	CD99 - CD99	0.832165777	0.187946821	0.568681849	0.117769456	4.42766615	2.146546446	1.194568341	0.020872714	0.012728682	0.004	0.010436357	0.989563643	0.012728682	0.318217052	0.318217052	0.012728682	Wilcoxon	*	11	13
DCM	CD99 - CD99L2	0.149239715	0.063285208	0.142320768	0.04483428	2.35820849	1.237691273	1.032037282	0.033529262	0.032060765	0.02	0.016764631	0.983235369	0.032060765	0.400759561	0.801519122	0.032060765	Wilcoxon	*	11	13
DCM	NAMPT - INSR	1.036610733	0.42472362	0.786124394	0.261134864	2.440671259	1.287277987	0.760404798	0.100185657	0.131977299	0.08	0.050092829	0.949907171	0.131977299	0.83704835	1	0.131977299	Wilcoxon	ns	11	13
DCM	CDH5 - CDH5	0.169842188	0.081110812	0.000469326	3.2267E-05	2.093952504	1.066228718	0.392300686	0.391689448	0.156287712	0.416	0.195844724	0.804155276	0.156287712	0.83704835	1	0.156287712	Wilcoxon	ns	10	12
DCM	EFNB2 - EPHA4	0.244078946	0.156148568	0.004932511	0.001171451	1.563119973	0.644428513	0.227412238	0.61594485	0.19851569	0.566	0.307972425	0.692027575	0.19851569	0.83704835	1	0.19851569	Wilcoxon	ns	10	12
DCM	PTPRM - PTPRM	4.29177327	2.503472347	2.558298022	0.807272201	1.714328211	0.777643342	0.472535612	0.281485456	0.246565884	0.248	0.140742728	0.859257272	0.246565884	0.83704835	1	0.246565884	Wilcoxon	ns	11	13
DCM	LAMA2 - DAG1	0.335547224	0.167170311	0.092734356	0.020189207	2.007217799	1.005197169	0.309507508	0.48675735	0.35393446	0.523	0.243378675	0.756621325	0.35393446	0.83704835	1	0.35393446	Wilcoxon	ns	11	13
DCM	LAMB1 - CD44	0.246598106	0.134436262	0.07202872	0.060135029	1.834312423	0.875239382	0.504797739	0.259378849	0.384820774	0.223	0.129689425	0.870310575	0.384820774	0.83704835	1	0.384820774	Wilcoxon	ns	11	13
DCM	COL4A1 - CD44	0.21182241	0.126225863	0.101298495	0.058187342	1.678122102	0.746847692	0.451625984	0.302780437	0.384820774	0.274	0.151390219	0.848609781	0.384820774	0.83704835	1	0.384820774	Wilcoxon	ns	11	13
DCM	IGF1 - IGF1R	0.582075706	0.194491932	0.064891214	0.017641613	2.99280129	1.581496493	0.526781752	0.280696116	0.409811388	0.227	0.140348058	0.859651942	0.409811388	0.83704835	1	0.409811388	Wilcoxon	ns	10	12
DCM	NCAM1 - FGFR1	0.167869937	0.140874821	0.062786147	0.008341462	1.191624843	0.252930107	0.078427762	0.851785664	0.479084327	0.731	0.425892832	0.574107168	0.479084327	0.83704835	1	0.479084327	Wilcoxon	ns	11	12
DCM	LAMA2 - CD44	0.289054753	0.13880087	0.071154226	0.102818251	2.082513996	1.058326191	0.512633533	0.261624461	0.486905816	0.235	0.13081223	0.86918777	0.486905816	0.83704835	1	0.486905816	Wilcoxon	ns	11	13
DCM	NEGR1 - NEGR1	1.981606803	1.57952513	0.013616979	0.00746423	1.25455858	0.327179837	0.105537086	0.81070643	0.531045101	0.746	0.405353215	0.594646785	0.531045101	0.83704835	1	0.531045101	Wilcoxon	ns	10	12
DCM	SEMA6A - PLXNA2	0.38221013	0.24565706	0.062150198	0.051399656	1.555868696	0.637720312	0.293343867	0.513538271	0.555750601	0.476	0.256769135	0.743230865	0.555750601	0.83704835	1	0.555750601	Wilcoxon	ns	10	13
DCM	NCAM1 - NCAM1	0.963135605	0.633460427	0.008570935	0.001786455	1.520435317	0.604484442	0.174438757	0.68660927	0.558759823	0.659	0.343304635	0.656695365	0.558759823	0.83704835	1	0.558759823	Wilcoxon	ns	11	12
DCM	NRXN3 - NLGN1	0.60250693	0.33214623	0.047308266	0.035950043	1.813980936	0.859159294	0.219575023	0.631077213	0.575156577	0.521	0.315538606	0.684461394	0.575156577	0.83704835	1	0.575156577	Wilcoxon	ns	10	12
DCM	CLDN11 - CLDN11	0.192458706	0.108556974	0.003084159	0.002594229	1.772882001	0.826096517	0.219556188	0.635698335	0.620928144	0.615	0.317849167	0.682150833	0.620928144	0.83704835	1	0.620928144	Wilcoxon	ns	10	12
DCM	COL4A2 - CD44	0.239269488	0.164445489	0.129072937	0.091421654	1.455007916	0.541027002	0.357149126	0.413084856	0.685068995	0.38	0.206542428	0.793457572	0.685068995	0.83704835	1	0.685068995	Wilcoxon	ns	11	13
DCM	CDH2 - CDH2	0.599490614	0.575048809	0.000528116	0.001379091	1.042503878	0.060052751	0.013213918	0.974927919	0.689121645	0.924	0.48746396	0.51253604	0.689121645	0.83704835	1	0.689121645	Wilcoxon	ns	11	12
DCM	ADIPOQ - ADIPOR2	0.68845846	0.437684791	0.000743311	0.000732785	1.572954952	0.653477354	0.18179054	0.76934538	0.72367361	0.913	0.38467269	0.61532731	0.72367361	0.83704835	1	0.72367361	Wilcoxon	ns	4	10
DCM	NRXN1 - NLGN1	0.788192461	0.378478877	0.008954498	0.003951983	2.082526947	1.058335164	0.261568378	0.641522669	0.732678261	0.557	0.320761334	0.679238666	0.732678261	0.83704835	1	0.732678261	Wilcoxon	ns	7	10
DCM	APP - CD74	0.263414968	0.158316951	0.020215763	0.019471656	1.663845629	0.734521587	0.271428804	0.537471999	0.77205897	0.594	0.268736	0.731264	0.77205897	0.83704835	1	0.77205897	Wilcoxon	ns	11	13
DCM	NCAM1 - NCAM2	0.817838505	0.519060324	0.008823919	0.003170669	1.575613598	0.655913773	0.145154349	0.749878015	0.79133678	0.63	0.374939007	0.625060993	0.79133678	0.83704835	1	0.79133678	Wilcoxon	ns	10	10
DCM	EFNA5 - EPHA4	0.275602853	0.203729783	0.026821934	0.026755709	1.352786266	0.435933918	0.177075429	0.70938533	0.803566416	0.711	0.354692665	0.645307335	0.803566416	0.83704835	1	0.803566416	Wilcoxon	ns	9	12
DCM	CADM1 - CADM1	0.260329808	0.263864553	0.003538028	0.006331178	0.986603941	-0.019457045	-0.006139475	0.988084108	0.907753122	0.982	0.505957946	0.494042054	0.907753122	0.907753122	1	0.907753122	Wilcoxon	ns	11	13
HCM	THBS1 - CD36	0.177331106	0.106704955	0.047874079	0.02220851	1.661882582	0.732818454	0.225425543	0.60046913	0.324662739	0.515	0.300234565	0.699765435	0.324662739	1	1	0.324662739	Wilcoxon	ns	11	13
HCM	APP - CD74	0.20072485	0.158316951	0.01163741	0.019471656	1.267867073	0.342403497	0.104051387	0.812954575	0.35393446	0.843	0.406477288	0.593522712	0.35393446	1	1	0.35393446	Wilcoxon	ns	11	13
HCM	COL4A1 - SDC4	0.137583901	0.048782766	0.023539289	0.015107219	2.82033824	1.495868194	0.390989037	0.387406659	0.406048449	0.518	0.193703329	0.806296671	0.406048449	1	1	0.406048449	Wilcoxon	ns	11	12
HCM	ADIPOQ - ADIPOR2	1.071082755	0.437684791	0.00403309	0.000732785	2.447155525	1.291105793	0.395006505	0.612007073	0.436676634	0.773	0.306003537	0.693996463	0.436676634	1	1	0.436676634	Wilcoxon	ns	4	10
HCM	COL4A1 - CD44	0.362317323	0.126225863	0.084000349	0.058187342	2.870388961	1.521246247	0.471637487	0.311540674	0.486905816	0.276	0.155770337	0.844229663	0.486905816	1	1	0.486905816	Wilcoxon	ns	11	13
HCM	CDH2 - CDH2	0.506221935	0.575048809	0.001539674	0.001379091	0.880311248	-0.183914394	-0.038219016	0.927371169	0.558759823	0.827	0.536314416	0.463685584	0.558759823	1	1	0.558759823	Wilcoxon	ns	11	12
HCM	COL4A2 - SDC4	0.142657661	0.065255184	0.024561982	0.021088987	2.18615063	1.128392809	0.357724619	0.425777343	0.600877641	0.553	0.212888671	0.787111329	0.600877641	1	1	0.600877641	Wilcoxon	ns	11	12
HCM	NRXN1 - NLGN1	0.593851533	0.378478877	0.002426384	0.003951983	1.569048019	0.649889505	0.153760039	0.76087179	0.625062725	0.648	0.380435895	0.619564105	0.625062725	1	1	0.625062725	Wilcoxon	ns	8	10
HCM	SEMA6A - PLXNA2	0.167601661	0.24565706	0.03812945	0.051399656	0.682258677	-0.551609257	-0.222823335	0.582067158	0.643011484	0.562	0.708966421	0.291033579	0.643011484	1	1	0.643011484	Wilcoxon	ns	11	13
HCM	NCAM1 - FGFR1	0.144628659	0.140874821	0.011196008	0.008341462	1.026646618	0.037939677	0.01041264	0.980297038	0.64437315	0.94	0.490148519	0.509851481	0.64437315	1	1	0.64437315	Wilcoxon	ns	11	12
HCM	ANGPTL4 - SDC2	0.16654158	0.101874144	0.008807139	0.005302698	1.634777719	0.709094485	0.159181279	0.714614978	0.685068995	0.656	0.357307489	0.642692511	0.685068995	1	1	0.685068995	Wilcoxon	ns	11	13
HCM	NAMPT - INSR	0.526164007	0.42472362	0.254881919	0.261134864	1.238838582	0.308988219	0.180869098	0.66800818	0.728126128	0.67	0.33400409	0.66599591	0.728126128	1	1	0.728126128	Wilcoxon	ns	11	13
HCM	NEGR1 - NEGR1	1.028907866	1.57952513	0.001960402	0.00746423	0.65140329	-0.618377088	-0.183653209	0.658841132	0.734985221	0.687	0.670579434	0.329420566	0.734985221	1	1	0.734985221	Wilcoxon	ns	11	12
HCM	NCAM1 - NCAM1	0.644114111	0.633460427	0.002139933	0.001786455	1.016818232	0.024061804	0.007232831	0.986331367	0.734985221	0.965	0.493165684	0.506834316	0.734985221	1	1	0.734985221	Wilcoxon	ns	11	12
HCM	NCAM1 - NCAM2	0.468961621	0.519060324	0.005520791	0.003170669	0.903481926	-0.146432355	-0.033679024	0.940812303	0.79133678	0.832	0.529593848	0.470406152	0.79133678	1	1	0.79133678	Wilcoxon	ns	10	10
HCM	LAMA2 - CD44	0.338410576	0.13880087	0.099929333	0.102818251	2.43810127	1.285758051	0.496850935	0.28367706	0.816735158	0.282	0.14183853	0.85816147	0.816735158	1	1	0.816735158	Wilcoxon	ns	11	13
HCM	CADM1 - CADM1	0.193527984	0.263864553	0.004883712	0.006331178	0.733436839	-0.447255362	-0.134622309	0.737942795	0.816735158	0.78	0.631028602	0.368971398	0.816735158	1	1	0.816735158	Wilcoxon	ns	11	13
HCM	THBS4 - CD36	0.159917014	0.246743684	0.0199399	0.025449398	0.648109859	-0.625689714	-0.191215287	0.659267572	0.819707538	0.76	0.670366214	0.329633786	0.819707538	1	1	0.819707538	Wilcoxon	ns	9	11
HCM	COL4A2 - CD44	0.358767861	0.164445489	0.071162202	0.091421654	2.181682599	1.125441227	0.413890977	0.370173337	0.953799173	0.372	0.185086668	0.814913332	0.953799173	1	1	0.953799173	Wilcoxon	ns	11	13
HCM	IGF1 - IGF1R	0.148706269	0.194491932	0.011854512	0.017641613	0.764588369	-0.387244841	-0.152936736	0.715265711	0.975450675	0.71	0.642367144	0.357632856	0.975450675	1	1	0.975450675	Wilcoxon	ns	11	12
HCM	PTPRM - PTPRM	2.701797031	2.503472347	0.781780176	0.807272201	1.079219842	0.109988779	0.066199508	0.87337909	1	0.883	0.436689545	0.563310455	1	1	1	1	Wilcoxon	ns	11	13
HCM	NRXN3 - NLGN1	0.498658897	0.33214623	0.012050646	0.035950043	1.501323369	0.586234751	0.170788899	0.697527932	1	0.675	0.348763966	0.651236034	1	1	1	1	Wilcoxon	ns	10	12
HCM	LAMB1 - CD44	0.235658712	0.134436262	0.047875693	0.060135029	1.752940076	0.809776678	0.327877912	0.4688713	1	0.437	0.23443565	0.76556435	1	1	1	1	Wilcoxon	ns	11	13
HCM	LAMA2 - DAG1	0.226952937	0.167170311	0.019291229	0.020189207	1.357615092	0.441074508	0.12924925	0.766390259	1	0.737	0.383195129	0.616804871	1	1	1	1	Wilcoxon	ns	11	13
HCM	CD99 - CD99	0.216668242	0.187946821	0.101907505	0.117769456	1.152816742	0.205163193	0.14145337	0.738066583	1	0.719	0.369033292	0.630966708	1	1	1	1	Wilcoxon	ns	11	13
IF_HLHS	NAMPT - INSR	1.603920949	0.42472362	0.915033775	0.261134864	3.776387449	1.917006789	0.897220233	0.050343719	0.060579437	0.026	0.025171859	0.974828141	0.060579437	0.855384312	1	0.060579437	Wilcoxon	ns	12	13
IF_HLHS	CD99 - CD99	0.421289872	0.187946821	0.316626542	0.117769456	2.241537631	1.16448872	0.853730855	0.05320808	0.068430745	0.04	0.02660404	0.97339596	0.068430745	0.855384312	1	0.068430745	Wilcoxon	ns	12	13
IF_HLHS	THBS1 - CD36	0.165664484	0.106704955	0.101741446	0.02220851	1.552547242	0.634637168	0.260356581	0.517136633	0.314286986	0.562	0.258568316	0.741431684	0.314286986	1	1	0.314286986	Wilcoxon	ns	12	13
IF_HLHS	NRXN1 - NLGN1	0.358389335	0.378478877	0.001034119	0.003951983	0.946920307	-0.078685082	-0.018520975	0.968716346	0.350846052	0.873	0.515641827	0.484358173	0.350846052	1	1	0.350846052	Wilcoxon	ns	8	10
IF_HLHS	LAMC1 - CD44	0.259517701	0.187913261	0.038713196	0.096303767	1.381050488	0.465766062	0.150425275	0.718857822	0.399178752	0.771	0.359428911	0.640571089	0.399178752	1	1	0.399178752	Wilcoxon	ns	12	13
IF_HLHS	CDH2 - CDH2	0.512646244	0.575048809	0.002655954	0.001379091	0.89148301	-0.165720792	-0.034146469	0.934109628	0.402503824	0.776	0.532945186	0.467054814	0.402503824	1	1	0.402503824	Wilcoxon	ns	12	12
IF_HLHS	CADM1 - CADM1	0.198677788	0.263864553	0.001416383	0.006331178	0.752953685	-0.409366969	-0.123365555	0.759753415	0.451344702	0.803	0.620123293	0.379876707	0.451344702	1	1	0.451344702	Wilcoxon	ns	11	13
IF_HLHS	ANGPTL4 - SDC2	0.166228023	0.101874144	0.015213502	0.005302698	1.631699831	0.706375682	0.159809696	0.713273694	0.486905816	0.626	0.356636847	0.643363153	0.486905816	1	1	0.486905816	Wilcoxon	ns	11	13
IF_HLHS	NRG2 - ERBB4	0.197979169	0.061360499	0.0008226	0.000873931	3.226492155	1.689966518	0.287574481	0.493750609	0.544370146	0.709	0.246875304	0.753124696	0.544370146	1	1	0.544370146	Wilcoxon	ns	12	12
IF_HLHS	NEGR1 - NEGR1	1.798332937	1.57952513	0.007399519	0.00746423	1.138527589	0.187169251	0.059780506	0.88784471	0.600877641	0.757	0.443922355	0.556077645	0.600877641	1	1	0.600877641	Wilcoxon	ns	11	12
IF_HLHS	LAMA4 - CD44	0.267721526	0.160911601	0.046887705	0.075796063	1.663780142	0.734464803	0.211192148	0.64049789	0.602068014	0.876	0.320248945	0.679751055	0.602068014	1	1	0.602068014	Wilcoxon	ns	11	13
IF_HLHS	NRXN3 - NLGN1	0.303676469	0.33214623	0.00592741	0.035950043	0.914285462	-0.129283416	-0.034127278	0.934907044	0.689121645	0.878	0.532546478	0.467453522	0.689121645	1	1	0.689121645	Wilcoxon	ns	11	12
IF_HLHS	PTPRM - PTPRM	3.595723514	2.503472347	1.490211886	0.807272201	1.436294481	0.522351572	0.308312377	0.455920342	0.72367361	0.423	0.227960171	0.772039829	0.72367361	1	1	0.72367361	Wilcoxon	ns	12	13
IF_HLHS	ANGPT2 - TEK	0.164808484	0.104426707	0.003426296	0.003736431	1.578221593	0.658299784	0.268389831	0.549137987	0.780184849	0.479	0.274568993	0.725431007	0.780184849	1	1	0.780184849	Wilcoxon	ns	10	13
IF_HLHS	IGF1 - IGF1R	0.341829915	0.194491932	0.031906723	0.017641613	1.757553183	0.813568346	0.327539296	0.50521869	0.803566416	0.461	0.252609345	0.747390655	0.803566416	1	1	0.803566416	Wilcoxon	ns	9	12
IF_HLHS	COL4A2 - CD44	0.434147225	0.164445489	0.071390828	0.091421654	2.640067715	1.400574934	0.371928692	0.390273673	0.80663628	0.575	0.195136836	0.804863164	0.80663628	1	1	0.80663628	Wilcoxon	ns	12	13
IF_HLHS	APP - CD74	0.230445925	0.158316951	0.015241391	0.019471656	1.455598552	0.541612521	0.22507876	0.636146749	0.89375359	0.631	0.318073374	0.681926626	0.89375359	1	1	0.89375359	Wilcoxon	ns	9	13
IF_HLHS	NCAM1 - NCAM1	0.595087981	0.633460427	0.003315771	0.001786455	0.939424083	-0.090151516	-0.026668888	0.948507332	0.930987447	0.777	0.525746334	0.474253666	0.930987447	1	1	0.930987447	Wilcoxon	ns	12	12
IF_HLHS	COL4A1 - CD44	0.421269284	0.126225863	0.065014854	0.058187342	3.337424479	1.738735191	0.401132904	0.355744348	0.934973355	0.446	0.177872174	0.822127826	0.934973355	1	1	0.934973355	Wilcoxon	ns	12	13
IF_HLHS	SEMA6A - PLXNA2	0.271298103	0.24565706	0.036966214	0.051399656	1.104377389	0.143233256	0.057339589	0.888518211	0.934973355	0.889	0.444259105	0.555740895	0.934973355	1	1	0.934973355	Wilcoxon	ns	12	13
IF_HLHS	LAMA2 - DAG1	0.210398097	0.167170311	0.045360215	0.020189207	1.258585303	0.331803002	0.098615995	0.811342684	0.934973355	0.774	0.405671342	0.594328658	0.934973355	1	1	0.934973355	Wilcoxon	ns	12	13
IF_HLHS	NCAM1 - NCAM2	0.346415255	0.519060324	0.003750194	0.003170669	0.667389201	-0.583399753	-0.12820144	0.776779516	0.971913134	0.595	0.611610242	0.388389758	0.971913134	1	1	0.971913134	Wilcoxon	ns	11	10
IF_HLHS	LAMA2 - CD44	0.344425705	0.13880087	0.066133628	0.102818251	2.481437658	1.31117621	0.455382035	0.293876217	0.978303075	0.32	0.146938108	0.853061892	0.978303075	1	1	0.978303075	Wilcoxon	ns	12	13
IF_HLHS	LAMB1 - CD44	0.28567999	0.134436262	0.071823305	0.060135029	2.125021812	1.08747765	0.36646714	0.394186193	0.978303075	0.492	0.197093097	0.802906903	0.978303075	1	1	0.978303075	Wilcoxon	ns	12	13
IF_HLHS	ADIPOQ - ADIPOR2	0.862474923	0.437684791	0.000741562	0.000732785	1.970538935	0.978590256	0.303023361	0.688967728	1	0.96	0.344483864	0.655516136	1	1	1	1	Wilcoxon	ns	3	10
Neo_HLHS	CD99 - CD99	1.097249332	0.187946821	1.446183413	0.117769456	5.838084024	2.545494975	1.92609123	0.004825204	0.001067425	0	0.002412602	0.997587398	0.001067425	0.026685615	0.026685615	0.001067425	Wilcoxon	**	9	13
Neo_HLHS	THBS1 - CD36	0.347708267	0.106704955	0.210895946	0.02220851	3.258595316	1.704250195	0.825000603	0.092522007	0.007559811	0.083	0.046261004	0.953738996	0.007559811	0.094497635	0.188995269	0.007559811	Wilcoxon	**	9	13
Neo_HLHS	FN1 - CD44	0.323201092	0.067748491	0.242578586	0.030465256	4.770602101	2.254171361	1.455229016	0.020402649	0.013481568	0.003	0.010201325	0.989798675	0.013481568	0.096583568	0.337039207	0.013481568	Wilcoxon	*	9	13
Neo_HLHS	COL4A2 - CD44	0.532259518	0.164445489	0.535536231	0.091421654	3.236692732	1.694520413	1.262902239	0.030787603	0.019427126	0.004	0.015393802	0.984606198	0.019427126	0.096583568	0.48567814	0.019427126	Wilcoxon	*	9	13
Neo_HLHS	COL4A1 - CD44	0.449678621	0.126225863	0.553309608	0.058187342	3.562491964	1.83288676	1.338807605	0.021603533	0.019427126	0.005	0.010801766	0.989198234	0.019427126	0.096583568	0.48567814	0.019427126	Wilcoxon	*	9	13
Neo_HLHS	HSPG2 - DAG1	0.341612973	0.073915918	0.32131758	0.070602872	4.621642814	2.208405765	1.165513606	0.052494385	0.023180056	0.003	0.026247193	0.973752807	0.023180056	0.096583568	0.57950141	0.023180056	Wilcoxon	*	9	13
Neo_HLHS	NAMPT - INSR	1.132948046	0.42472362	0.91708869	0.261134864	2.667494795	1.415485456	0.984816339	0.06444061	0.027547148	0.039	0.032220305	0.967779695	0.027547148	0.098382672	0.688678703	0.027547148	Wilcoxon	*	9	13
Neo_HLHS	LAMA2 - DAG1	0.748216891	0.167170311	0.130232495	0.020189207	4.47577615	2.162137884	0.72659891	0.189570725	0.038441132	0.111	0.094785363	0.905214637	0.038441132	0.120128538	0.961028304	0.038441132	Wilcoxon	*	9	13
Neo_HLHS	SEMA6A - PLXNA2	1.086031297	0.24565706	0.417124083	0.051399656	4.420924423	2.144348071	0.980707522	0.085588178	0.045140626	0.024	0.042794089	0.957205911	0.045140626	0.125390627	1	0.045140626	Wilcoxon	*	9	13
Neo_HLHS	NCAM1 - FGFR1	0.475411267	0.140874821	0.08111672	0.008341462	3.374707148	1.754762313	0.556758132	0.279198368	0.081659184	0.266	0.139599184	0.860400816	0.081659184	0.189029085	1	0.081659184	Wilcoxon	ns	9	12
Neo_HLHS	EFNB2 - EPHA4	0.691699521	0.156148568	0.015742037	0.001171451	4.42975257	2.147226117	0.806803902	0.226194843	0.083172797	0.081	0.113097422	0.886902578	0.083172797	0.189029085	1	0.083172797	Wilcoxon	ns	7	12
Neo_HLHS	LAMA2 - CD44	0.667155236	0.13880087	0.194583665	0.102818251	4.806563812	2.265005887	0.684913154	0.226158846	0.141800993	0.071	0.113079423	0.886920577	0.141800993	0.295418735	1	0.141800993	Wilcoxon	ns	9	13
Neo_HLHS	LAMC1 - CD44	0.367332033	0.187913261	0.248797336	0.096303767	1.954795695	0.967017832	0.523355038	0.268433869	0.160813985	0.243	0.134216934	0.865783066	0.160813985	0.309257663	1	0.160813985	Wilcoxon	ns	9	13
Neo_HLHS	PTPRM - PTPRM	4.539478592	2.503472347	4.79148429	0.807272201	1.813272912	0.858596078	0.560051244	0.251904277	0.204518445	0.205	0.125952138	0.874047862	0.204518445	0.334659262	1	0.204518445	Wilcoxon	ns	9	13
Neo_HLHS	NCAM1 - NCAM1	1.454928843	0.633460427	0.004697074	0.001786455	2.296795162	1.199622197	0.376045353	0.451097999	0.21362073	0.482	0.225549	0.774451	0.21362073	0.334659262	1	0.21362073	Wilcoxon	ns	9	12
Neo_HLHS	ANGPT2 - TEK	0.383783818	0.104426707	0.025920127	0.003736431	3.675150054	1.877803156	0.68662212	0.30565895	0.23458007	0.166	0.152829475	0.847170525	0.23458007	0.334659262	1	0.23458007	Wilcoxon	ns	7	13
Neo_HLHS	PDGFD - PDGFRB	0.363588184	0.185104129	0.039863226	0.014415962	1.964235942	0.973968235	0.273360567	0.61710947	0.239049106	0.504	0.308554735	0.691445265	0.239049106	0.334659262	1	0.239049106	Wilcoxon	ns	7	11
Neo_HLHS	NRXN3 - NLGN1	0.925138483	0.33214623	0.083813219	0.035950043	2.785334888	1.477850797	0.333853012	0.515856335	0.240954669	0.577	0.257928168	0.742071832	0.240954669	0.334659262	1	0.240954669	Wilcoxon	ns	9	12
Neo_HLHS	CDH2 - CDH2	0.666129058	0.575048809	0.005709526	0.001379091	1.158386987	0.2121173	0.048124844	0.916245077	0.263268449	0.864	0.458122539	0.541877461	0.263268449	0.346405854	1	0.263268449	Wilcoxon	ns	8	12
Neo_HLHS	EFNA5 - EPHA4	0.565091903	0.203729783	0.147388803	0.026755709	2.77373241	1.471828613	0.591901622	0.300185822	0.374947407	0.231	0.150092911	0.849907089	0.374947407	0.468684259	1	0.374947407	Wilcoxon	ns	8	12
Neo_HLHS	JAG1 - NOTCH3	0.404293811	0.128777147	0.004939042	0.002995847	3.139484153	1.65052753	0.568525612	0.352020368	0.468738293	0.244	0.176010184	0.823989816	0.468738293	0.558021777	1	0.468738293	Wilcoxon	ns	7	11
Neo_HLHS	PDGFA - PDGFRB	0.453324202	0.051211831	0.016791457	0.004111141	8.851942948	3.145994153	0.645412151	0.276726566	0.535723936	0.1	0.138363283	0.861636717	0.535723936	0.6087772	1	0.535723936	Wilcoxon	ns	8	11
Neo_HLHS	NEGR1 - NEGR1	2.289166398	1.57952513	0.004114444	0.00746423	1.449275073	0.535331445	0.183938423	0.704953399	0.562833754	0.835	0.3524767	0.6475233	0.562833754	0.611775819	1	0.562833754	Wilcoxon	ns	8	12
Neo_HLHS	NCAM1 - NCAM2	1.007370371	0.519060324	0.008123636	0.003170669	1.940757798	0.956620085	0.212526637	0.661607014	0.595610899	0.536	0.330803507	0.669196493	0.595610899	0.62042802	1	0.595610899	Wilcoxon	ns	9	10
Neo_HLHS	CADM1 - CADM1	1.239538287	0.263864553	0.015336873	0.006331178	4.697630929	2.231933372	0.623924303	0.358786051	0.634461053	0.186	0.179393026	0.820606974	0.634461053	0.634461053	1	0.634461053	Wilcoxon	ns	7	13
TOF	CD99 - CD99	0.782968586	0.187946821	0.369940999	0.117769456	4.165904918	2.058629912	0.935232953	0.080449796	0.077145371	0.018	0.040224898	0.959775102	0.077145371	0.879545704	1	0.077145371	Wilcoxon	ns	10	13
TOF	NCAM1 - FGFR1	0.219321419	0.140874821	0.054681338	0.008341462	1.556853215	0.638632929	0.213775848	0.633620116	0.094905064	0.591	0.316810058	0.683189942	0.094905064	0.879545704	1	0.094905064	Wilcoxon	ns	9	12
TOF	NCAM1 - NCAM1	1.855730525	0.633460427	0.008120309	0.001786455	2.929512953	1.550660829	0.396820791	0.408806356	0.121250976	0.441	0.204403178	0.795596822	0.121250976	0.879545704	1	0.121250976	Wilcoxon	ns	10	12
TOF	ANGPT2 - TEK	0.265626847	0.104426707	0.015052751	0.003736431	2.543667754	1.346910243	0.571882824	0.303942562	0.261641163	0.257	0.151971281	0.848028719	0.261641163	0.879545704	1	0.261641163	Wilcoxon	ns	8	13
TOF	EFNB2 - EPHA4	0.43442549	0.156148568	0.024811304	0.001171451	2.782129192	1.476189415	0.446084634	0.391434563	0.302789367	0.379	0.195717281	0.804282719	0.302789367	0.879545704	1	0.302789367	Wilcoxon	ns	9	12
TOF	CDH2 - CDH2	0.738234082	0.575048809	0.00234097	0.001379091	1.283776386	0.360393929	0.079953995	0.855399916	0.306762095	0.542	0.427699958	0.572300042	0.306762095	0.879545704	1	0.306762095	Wilcoxon	ns	10	12
TOF	NCAM1 - NCAM2	1.394551198	0.519060324	0.008989859	0.003170669	2.686684253	1.425826781	0.276071186	0.549068539	0.344704222	0.631	0.274534269	0.725465731	0.344704222	0.879545704	1	0.344704222	Wilcoxon	ns	10	10
TOF	CDH5 - CDH5	0.452060464	0.081110812	0.00132152	3.2267E-05	5.573368714	2.4785496	0.885502523	0.146260727	0.374947407	0.063	0.073130363	0.926869637	0.374947407	0.879545704	1	0.374947407	Wilcoxon	ns	8	12
TOF	NCAM1 - L1CAM	0.292799992	0.059226538	0.001085184	0.000330011	4.943729663	2.305599855	0.60559602	0.473625653	0.427767535	0.161	0.236812826	0.763187174	0.427767535	0.879545704	1	0.427767535	Wilcoxon	ns	5	11
TOF	PTPRC - MRC1	0.625578448	0.099014434	4.083E-07	5.60103E-05	6.318053082	2.659480058	0.986072913	0.489435863	0.446872821	0.229	0.244717932	0.755282068	0.446872821	0.879545704	1	0.446872821	Wilcoxon	ns	3	10
TOF	SEMA6A - PLXNA2	0.352634059	0.24565706	0.183548465	0.051399656	1.435472927	0.521526121	0.243781676	0.580804709	0.475722177	0.581	0.290402354	0.709597646	0.475722177	0.879545704	1	0.475722177	Wilcoxon	ns	10	13
TOF	IGF1 - IGF1R	0.351169949	0.194491932	0.028554777	0.017641613	1.80557592	0.852459083	0.363167304	0.570826124	0.482405207	0.494	0.285413062	0.714586938	0.482405207	0.879545704	1	0.482405207	Wilcoxon	ns	6	12
TOF	NAMPT - INSR	0.701324002	0.42472362	0.360817184	0.261134864	1.651247937	0.723556759	0.385134221	0.40891977	0.555750601	0.407	0.204459885	0.795540115	0.555750601	0.879545704	1	0.555750601	Wilcoxon	ns	10	13
TOF	CADM1 - CADM1	0.607058782	0.263864553	0.000854529	0.006331178	2.300645443	1.202038664	0.335918602	0.482140866	0.555750601	0.551	0.241070433	0.758929567	0.555750601	0.879545704	1	0.555750601	Wilcoxon	ns	10	13
TOF	THBS4 - CD36	0.323972753	0.246743684	0.033180178	0.025449398	1.312993094	0.392859328	0.137633307	0.797635158	0.580420367	0.852	0.398817579	0.601182421	0.580420367	0.879545704	1	0.580420367	Wilcoxon	ns	6	11
TOF	PTPRM - PTPRM	4.502445229	2.503472347	2.016644659	0.807272201	1.798480113	0.846778207	0.404002812	0.39902864	0.598091078	0.407	0.19951432	0.80048568	0.598091078	0.879545704	1	0.598091078	Wilcoxon	ns	10	13
TOF	APP - CD74	0.400586697	0.158316951	0.033066681	0.019471656	2.530283039	1.339298774	0.440132046	0.369109337	0.598091078	0.366	0.184554669	0.815445331	0.598091078	0.879545704	1	0.598091078	Wilcoxon	ns	10	13
TOF	EFNA5 - EPHA4	0.200287062	0.203729783	0.013252372	0.026755709	0.983101531	-0.024587674	-0.008713252	0.984464516	0.668216305	0.983	0.507767742	0.492232258	0.668216305	0.88607444	1	0.668216305	Wilcoxon	ns	10	12
TOF	LAMA2 - SV2C	0.24365361	0.023734829	0.001358681	0.00422765	10.26565694	3.359754049	0.6916658	0.384614197	0.673416575	0.203	0.192307099	0.807692901	0.673416575	0.88607444	1	0.673416575	Wilcoxon	ns	6	12
TOF	LAMA2 - DAG1	0.329790114	0.167170311	0.020905987	0.020189207	1.972779209	0.9802295	0.361567691	0.462674207	0.738462353	0.463	0.231337104	0.768662896	0.738462353	0.903411873	1	0.738462353	Wilcoxon	ns	9	13
TOF	ANGPTL4 - CDH11	0.197439026	0.095177798	0.005469543	0.018075748	2.07442314	1.052710205	0.302864948	0.636226484	0.758865974	0.759	0.318113242	0.681886758	0.758865974	0.903411873	1	0.758865974	Wilcoxon	ns	6	13
TOF	NEGR1 - NEGR1	2.661426288	1.57952513	0.002201508	0.00746423	1.684953432	0.752708719	0.247764014	0.604531298	0.803566416	0.597	0.302265649	0.697734351	0.803566416	0.913143655	1	0.803566416	Wilcoxon	ns	9	12
TOF	NRXN1 - NLGN1	0.821604337	0.378478877	0.002078848	0.003951983	2.170806316	1.118231011	0.316402014	0.639497064	0.854239606	0.662	0.319748532	0.680251468	0.854239606	0.928521311	1	0.854239606	Wilcoxon	ns	5	10
TOF	NCAM2 - L1CAM	0.294361221	0.083040851	0.000468088	0.000427435	3.544776073	1.825694494	0.491767123	0.521977885	0.893929767	0.669	0.260988942	0.739011058	0.893929767	0.93117684	1	0.893929767	Wilcoxon	ns	5	9
TOF	NRXN3 - NLGN1	0.887429925	0.33214623	0.025203499	0.035950043	2.671804898	1.417814662	0.325072	0.525198424	1	0.594	0.262599212	0.737400788	1	1	1	1	Wilcoxon	ns	9	12
